# Supplementary material for: 2-Amino-N′-phenyl­benzohydrazide
Source: Acta Crystallogr Sect E Struct Rep Online. 2012 May 23;68(Pt 6):o1847. doi: 10.1107/S1600536812022362 (PMC3379416; doi:10.1107/S1600536812022362)
Supplement: Supplementary file 2 [file e-68-o1847-Isup2.hkl]

#
# h,k,l, Fc-squared, Fo-squared, sigma(Fo-squared) and status flag
#
data_I
_shelx_title ' PG-2 (Prof. Victor)'
_shelx_refln_list_code          4
_shelx_F_calc_maximum       87.90
_exptl_crystal_F_000       480.00
_reflns_d_resolution_high  0.7428
 
loop_
 _symmetry_equiv_pos_as_xyz
 'x, y, z'
 '-x, y+1/2, -z+1/2'
 '-x, -y, -z'
 'x, -y-1/2, z-1/2'
 
_cell_length_a     6.1190
_cell_length_b    19.9210
_cell_length_c     9.6490
_cell_angle_alpha  90.000
_cell_angle_beta   94.078
_cell_angle_gamma  90.000
 
_shelx_F_squared_multiplier     1.000
 
loop_
 _refln_index_h
 _refln_index_k
 _refln_index_l
 _refln_F_squared_calc
 _refln_F_squared_meas
 _refln_F_squared_sigma
 _refln_observed_status
   2   0   0       15.90       17.18      1.09 o
   3   0   0      264.08      315.32      7.40 o
   4   0   0      549.08      561.75     13.62 o
   5   0   0      436.88      418.36     15.81 o
   6   0   0        0.39        5.54      2.83 o
   7   0   0       20.07       26.07      3.92 o
   8   0   0        0.20       -2.71      2.71 o
   2   1   0     2474.75     2315.28     37.03 o
   3   1   0        2.59        0.97      0.57 o
   4   1   0      252.37      313.62      5.66 o
   5   1   0       29.08       28.94      2.14 o
   6   1   0        1.32        3.31      1.62 o
   7   1   0        8.11        6.71      1.74 o
   8   1   0       29.41       26.03      3.60 o
   1   2   0      167.53      140.96      3.52 o
   2   2   0      966.10      999.52     15.77 o
   3   2   0      175.62      183.45      3.44 o
   4   2   0      249.76      244.37      4.45 o
   5   2   0      345.91      324.21      8.21 o
   6   2   0       26.80       27.08      1.86 o
   7   2   0       14.37       15.89      1.62 o
   8   2   0        4.26        8.09      2.43 o
   1   3   0     1198.52     1246.47     19.93 o
   2   3   0      667.63      633.55      9.26 o
   3   3   0       14.09       19.24      0.89 o
   4   3   0      803.71      829.08     13.42 o
   5   3   0       19.12       17.99      1.70 o
   6   3   0      152.25      147.15      3.92 o
   7   3   0        0.02        2.95      1.33 o
   8   3   0        0.12        0.57      1.98 o
   0   4   0     2428.90     2109.23     66.38 o
   1   4   0     1523.14     1478.76     23.65 o
   2   4   0      780.13      799.81     11.64 o
   3   4   0      553.31      578.16      8.81 o
   4   4   0       32.98       40.87      1.17 o
   5   4   0       51.34       50.69      1.74 o
   6   4   0       31.64       33.59      1.62 o
   7   4   0       16.06       11.32      1.86 o
   8   4   0        3.84        4.97      2.26 o
   1   5   0      445.82      459.35      7.64 o
   2   5   0     2343.41     2313.30     37.03 o
   3   5   0      948.38     1012.49     14.59 o
   4   5   0      158.51      155.80      2.55 o
   5   5   0      253.80      227.51      4.20 o
   6   5   0        6.32       11.04      1.21 o
   7   5   0       14.17       14.31      2.59 o
   8   5   0        0.03       -0.20      2.63 o
   0   6   0     1257.20     1104.42     26.68 o
   1   6   0      338.50      326.07      5.70 o
   2   6   0      911.24      985.53     14.31 o
   3   6   0      113.84      119.30      2.43 o
   4   6   0       27.51       25.95      0.69 o
   5   6   0       54.49       45.52      1.25 o
   6   6   0       75.66       76.53      2.51 o
   7   6   0        5.34        1.62      1.82 o
   8   6   0        2.35       -0.65      2.71 o
   1   7   0       37.12       34.89      1.01 o
   2   7   0     1188.56     1289.00     18.76 o
   3   7   0        2.43        1.90      0.69 o
   4   7   0        9.18       11.48      0.93 o
   5   7   0       13.29       13.30      1.66 o
   6   7   0       16.44       15.12      2.02 o
   7   7   0        0.88        2.71      2.10 o
   0   8   0      870.84      795.25     18.15 o
   1   8   0      437.00      404.46      6.71 o
   2   8   0      155.42      201.40      3.23 o
   3   8   0       45.02       61.57      1.54 o
   4   8   0        0.85        2.51      0.93 o
   5   8   0       53.48       46.25      2.26 o
   6   8   0        7.67       13.99      1.78 o
   7   8   0        0.07        2.83      2.02 o
   1   9   0      299.04      318.87      6.71 o
   2   9   0      503.45      552.73      8.37 o
   3   9   0      119.52      116.99      2.63 o
   4   9   0        5.93        7.76      1.70 o
   5   9   0        3.02        6.55      1.58 o
   6   9   0        0.00        4.12      1.86 o
   7   9   0        0.36        2.39      2.14 o
   0  10   0     1072.87     1148.89     36.46 o
   1  10   0        1.56        2.10      0.57 o
   2  10   0      226.82      256.94      4.49 o
   3  10   0       71.45       83.80      2.02 o
   4  10   0       70.36       72.08      2.79 o
   5  10   0       69.95       54.57      2.75 o
   6  10   0        0.43        0.49      1.54 o
   7  10   0        8.08        6.63      2.02 o
   1  11   0      187.45      197.92      3.76 o
   2  11   0       62.51       74.02      1.74 o
   3  11   0        0.92        2.02      0.73 o
   4  11   0        8.64        9.74      1.66 o
   5  11   0       13.37       14.51      1.66 o
   6  11   0       11.14       20.58      2.02 o
   7  11   0        1.13        1.98      2.06 o
   0  12   0        7.54        6.14      1.21 o
   1  12   0       34.78       27.41      1.05 o
   2  12   0       24.43       20.62      1.05 o
   3  12   0        9.36       11.12      0.69 o
   4  12   0        6.42        6.87      1.54 o
   5  12   0      208.05      184.95      5.74 o
   6  12   0        1.99        0.85      2.06 o
   7  12   0       21.68       23.73      2.47 o
   1  13   0       63.31       71.75      1.78 o
   2  13   0      156.79      152.08      3.64 o
   3  13   0       18.22       21.63      1.01 o
   4  13   0       82.14       74.06      3.03 o
   5  13   0        1.90        3.11      1.70 o
   6  13   0        0.22       -0.57      1.78 o
   7  13   0        4.49       10.19      3.03 o
   0  14   0       38.08       31.37      1.66 o
   1  14   0       37.15       34.64      1.29 o
   2  14   0       57.15       50.53      2.22 o
   3  14   0       40.46       34.48      1.37 o
   4  14   0      158.49      157.94      4.77 o
   5  14   0       26.88       36.63      2.63 o
   6  14   0        0.23        1.90      1.98 o
   7  14   0        9.67       11.93      4.37 o
   1  15   0       27.38       31.53      2.18 o
   2  15   0       67.74       67.95      2.95 o
   3  15   0      134.72      134.94      3.31 o
   4  15   0       38.41       27.37      2.47 o
   5  15   0        5.78       12.73      2.55 o
   6  15   0       22.76       16.25      2.39 o
   0  16   0       62.62       61.73      3.40 o
   1  16   0      135.21      140.84      4.69 o
   2  16   0       10.31       10.71      1.66 o
   3  16   0       23.89       19.81      1.09 o
   4  16   0        1.92        4.65      1.54 o
   5  16   0        9.33        6.75      1.86 o
   6  16   0        0.31        2.39      2.30 o
   1  17   0       17.50       22.72      1.94 o
   2  17   0      138.43      138.70      4.77 o
   3  17   0       15.37        8.93      1.70 o
   4  17   0        4.89        9.30      2.26 o
   5  17   0       28.93       21.99      2.87 o
   6  17   0       10.46       15.00      2.55 o
   0  18   0       85.09       79.80      4.65 o
   1  18   0       18.77       18.68      3.07 o
   2  18   0       35.47       36.95      2.51 o
   3  18   0        2.90        5.66      1.86 o
   4  18   0        1.93       -0.93      1.66 o
   5  18   0        2.21        2.87      1.78 o
   6  18   0        6.03        8.77      2.91 o
   1  19   0      111.68      115.70      6.51 o
   2  19   0        4.84        4.89      2.10 o
   3  19   0       10.62       10.43      2.18 o
   4  19   0        0.47        5.38      2.30 o
   5  19   0        0.12        1.70      2.30 o
   0  20   0      144.32      142.05      8.21 o
   1  20   0       54.73       57.93      4.00 o
   2  20   0       13.59       15.93      2.18 o
   3  20   0        0.28        0.77      1.46 o
   4  20   0       13.84       19.69      2.55 o
   5  20   0        0.84        6.35      2.83 o
   1  21   0        1.89        1.78      2.06 o
   2  21   0        5.21        2.99      1.58 o
   3  21   0        0.00       -0.32      2.43 o
   4  21   0        2.01        6.71      2.43 o
   5  21   0        4.77        7.07      2.18 o
   0  22   0        4.41        4.93      2.30 o
   1  22   0        0.10        1.66      1.58 o
   2  22   0        5.85        5.09      1.86 o
   3  22   0        0.51       -1.17      1.66 o
   4  22   0        2.66        1.74      2.26 o
   1  23   0        1.49        4.29      1.82 o
   2  23   0        0.07       -1.21      3.68 o
   3  23   0        1.12       -2.67      2.67 o
   4  23   0        7.63       12.86      2.51 o
   0  24   0        0.72       -0.16      2.39 o
   1  24   0        2.46        4.97      2.02 o
   2  24   0        0.06        1.33      3.72 o
   3  24   0       11.61       12.73      3.19 o
   1  25   0        3.05        5.98      2.99 o
   2  25   0        0.01        2.30      2.14 o
   0  26   0        1.79       -0.53      4.12 o
   1  26   0        6.44        5.05      2.34 o
  -8   1   1       10.85        8.49      2.18 o
  -7   1   1        0.01        2.67      1.82 o
  -6   1   1       57.69       66.22      2.95 o
  -5   1   1       64.74       64.48      2.63 o
  -4   1   1        2.38        1.09      0.73 o
  -3   1   1      261.97      301.65      5.21 o
  -2   1   1       64.96       60.40      1.33 o
   2   1   1      198.46      202.65      3.52 o
   3   1   1      460.65      519.83      8.77 o
   4   1   1       17.56       13.58      0.89 o
   5   1   1       34.88       40.43      1.94 o
   6   1   1       17.50       20.58      1.98 o
   7   1   1        0.08       -0.49      1.17 o
   8   1   1        0.32       -1.62      1.70 o
  -8   2   1       14.75       16.90      2.43 o
  -7   2   1       23.50       32.91      2.95 o
  -6   2   1       45.69       38.89      1.62 o
  -5   2   1       16.17       16.98      1.74 o
  -4   2   1       30.05       38.08      1.29 o
  -3   2   1      258.31      272.02      4.93 o
  -2   2   1       23.26       19.08      0.57 o
  -1   2   1     2665.01     2529.57     56.19 o
   1   2   1       44.30       39.25      0.69 o
   2   2   1      224.03      228.20      3.48 o
   3   2   1        1.36        1.25      0.57 o
   4   2   1       37.41       36.63      1.29 o
   5   2   1      265.48      245.02      6.59 o
   6   2   1       42.05       43.50      1.98 o
   7   2   1        1.90        1.86      0.97 o
   8   2   1        0.04        6.23      1.98 o
  -8   3   1       14.38       16.53      2.55 o
  -7   3   1       23.28       18.80      2.02 o
  -6   3   1        7.63        6.06      2.06 o
  -5   3   1       48.66       53.44      1.78 o
  -4   3   1      502.71      471.84      7.16 o
  -3   3   1     1338.59     1555.00     22.52 o
  -2   3   1      114.13      101.51      1.74 o
  -1   3   1      883.81      998.42     14.15 o
   2   3   1     2031.82     2083.32     29.83 o
   3   3   1      107.69      121.36      2.06 o
   4   3   1      116.73      115.54      2.22 o
   5   3   1       51.17       42.77      1.70 o
   6   3   1      269.93      258.40      5.98 o
   7   3   1        3.47        4.29      1.29 o
   8   3   1        2.54        7.76      2.83 o
  -8   4   1        3.60       -0.28      2.87 o
  -7   4   1        8.51        6.91      2.06 o
  -6   4   1        2.56        4.81      1.09 o
  -5   4   1      103.25       96.17      2.59 o
  -4   4   1      112.07      110.52      2.14 o
  -3   4   1       59.25       50.57      1.09 o
  -2   4   1      177.57      187.01      2.67 o
  -1   4   1      100.74      111.37      2.10 o
   0   4   1      238.07      263.73      6.35 o
   1   4   1      495.58      534.38      7.11 o
   2   4   1      541.71      549.70      8.17 o
   3   4   1      233.04      208.55      3.27 o
   4   4   1        0.72        1.13      0.49 o
   5   4   1      142.46      134.78      3.48 o
   6   4   1       75.73       67.63      2.39 o
   7   4   1        2.06        3.64      1.37 o
   8   4   1        4.91        6.63      2.34 o
  -8   5   1       12.47       18.80      3.03 o
  -7   5   1       80.10       71.63      3.44 o
  -6   5   1        0.41        0.69      0.77 o
  -5   5   1      337.81      336.18      6.14 o
  -4   5   1      269.59      256.38      3.80 o
  -3   5   1      240.66      308.28      4.24 o
  -2   5   1      464.48      486.80      8.21 o
  -1   5   1        7.69       14.19      0.65 o
   0   5   1     2137.67     2057.12     32.34 o
   1   5   1     1355.90     1380.20     19.77 o
   2   5   1     1452.26     1492.54     20.94 o
   3   5   1       20.07       28.94      0.89 o
   4   5   1      301.95      309.74      5.01 o
   5   5   1        1.41        1.94      0.93 o
   6   5   1      107.51       97.26      2.83 o
   7   5   1        4.39        5.42      1.86 o
   8   5   1        0.42        3.15      2.47 o
  -7   6   1        0.23        1.21      2.02 o
  -6   6   1       50.84       56.31      1.82 o
  -5   6   1       76.99       69.25      1.62 o
  -4   6   1       43.50       31.33      0.77 o
  -3   6   1      361.41      405.83      6.75 o
  -2   6   1     2013.40     2083.44     33.43 o
  -1   6   1       66.93       69.29      1.50 o
   0   6   1       89.87      107.69      2.51 o
   1   6   1      476.60      520.84      7.80 o
   2   6   1      147.62      164.41      2.63 o
   3   6   1       56.00       47.74      1.29 o
   4   6   1      148.17      136.64      2.47 o
   5   6   1      150.44      156.08      3.68 o
   6   6   1       11.71       11.44      1.21 o
   7   6   1        0.37        7.96      2.71 o
  -7   7   1       70.90       62.78      3.23 o
  -6   7   1        0.32        1.46      2.10 o
  -5   7   1        2.80        2.67      1.50 o
  -4   7   1        2.55        4.93      0.81 o
  -3   7   1        1.71        2.99      0.73 o
  -2   7   1      542.04      588.47      8.69 o
  -1   7   1     1136.44     1270.93     20.82 o
   0   7   1      559.61      534.14     10.51 o
   1   7   1      571.37      594.49      8.93 o
   2   7   1       73.32       82.23      1.54 o
   3   7   1        2.96        0.69      0.53 o
   4   7   1      107.04      119.30      2.67 o
   5   7   1       36.00       28.30      2.06 o
   6   7   1       60.14       51.30      2.71 o
   7   7   1        0.81        2.99      2.06 o
  -7   8   1        4.19        9.42      2.30 o
  -6   8   1        0.06        2.67      1.33 o
  -5   8   1       10.13        8.00      1.37 o
  -4   8   1       35.29       28.42      1.62 o
  -3   8   1        4.91        4.00      0.77 o
  -2   8   1      370.83      380.81      5.82 o
  -1   8   1       88.98       92.57      1.90 o
   0   8   1       58.75       61.93      1.58 o
   1   8   1      277.76      283.62      5.82 o
   2   8   1      958.98     1053.81     15.20 o
   3   8   1      288.17      274.04      4.93 o
   4   8   1      153.78      149.49      3.27 o
   5   8   1        6.66        9.18      1.66 o
   6   8   1        1.33        5.17      2.18 o
   7   8   1       30.78       32.42      3.03 o
  -7   9   1        2.17        2.34      2.10 o
  -6   9   1       20.38       18.27      1.86 o
  -5   9   1        4.47        8.33      1.98 o
  -4   9   1       13.68       13.10      1.58 o
  -3   9   1        0.00        1.17      0.65 o
  -2   9   1       88.05       97.63      2.14 o
  -1   9   1     1055.20     1100.13     20.86 o
   0   9   1      769.13      754.34     14.55 o
   1   9   1      904.76      925.25     15.00 o
   2   9   1      180.44      187.69      2.99 o
   3   9   1        4.50        6.83      0.77 o
   4   9   1       24.87       34.81      2.26 o
   5   9   1       12.49       14.43      1.54 o
   6   9   1        7.63       12.05      1.98 o
   7   9   1        0.18        3.44      2.22 o
  -7  10   1        9.26       11.12      2.10 o
  -6  10   1        0.75        0.77      1.62 o
  -5  10   1        0.33        1.62      2.06 o
  -4  10   1        3.08        3.52      1.50 o
  -3  10   1       56.17       54.49      1.62 o
  -2  10   1      258.14      265.19      4.73 o
  -1  10   1       30.07       27.21      1.05 o
   0  10   1       27.86       23.93      1.17 o
   1  10   1      181.76      187.74      3.48 o
   2  10   1      261.15      282.65      4.41 o
   3  10   1       41.00       35.57      1.01 o
   4  10   1        0.70        4.20      1.62 o
   5  10   1        1.98        2.59      1.82 o
   6  10   1        0.08        2.43      1.54 o
   7  10   1       26.80       25.95      3.07 o
  -7  11   1        0.21       -1.94      1.94 o
  -6  11   1        3.03        2.95      1.70 o
  -5  11   1      106.02       99.81      3.92 o
  -4  11   1      134.37      147.43      4.37 o
  -3  11   1       26.52       26.64      1.13 o
  -2  11   1      323.59      343.57      6.10 o
  -1  11   1        2.38        2.39      0.65 o
   0  11   1       64.36       46.73      1.74 o
   1  11   1      138.63      147.92      3.07 o
   2  11   1      399.10      402.56      6.02 o
   3  11   1        0.86        1.46      0.57 o
   4  11   1        4.50        3.44      1.46 o
   5  11   1        0.40        1.25      2.02 o
   6  11   1       15.83       11.52      2.02 o
   7  11   1       15.41       19.44      2.95 o
  -7  12   1       41.82       46.65      2.95 o
  -6  12   1        3.52        6.47      1.94 o
  -5  12   1       63.48       62.54      3.11 o
  -4  12   1        9.94       16.21      1.62 o
  -3  12   1        6.64        8.13      1.50 o
  -2  12   1       55.34       68.04      1.78 o
  -1  12   1       21.00       34.81      1.21 o
   0  12   1      185.20      206.73      4.45 o
   1  12   1       14.95       13.79      0.93 o
   2  12   1      274.19      284.84      5.09 o
   3  12   1      369.34      351.50      7.32 o
   4  12   1      146.21      143.67      4.53 o
   5  12   1        5.32        1.25      1.62 o
   6  12   1        3.61        7.72      1.86 o
   7  12   1        1.05        8.45      2.83 o
  -7  13   1        1.05        4.04      2.22 o
  -6  13   1        0.50        0.20      2.06 o
  -5  13   1       73.92       60.64      3.03 o
  -4  13   1       58.72       41.92      2.18 o
  -3  13   1      134.00      137.41      4.41 o
  -2  13   1       13.83       17.18      1.17 o
  -1  13   1       87.93       92.41      2.10 o
   0  13   1       19.48       20.37      1.01 o
   1  13   1       28.30       21.43      1.05 o
   2  13   1       12.35       12.57      0.69 o
   3  13   1      106.65       94.51      2.59 o
   4  13   1       22.30       16.49      1.66 o
   5  13   1        0.00        1.41      1.58 o
   6  13   1        4.82        7.48      2.59 o
   7  13   1        2.63        2.83      2.47 o
  -6  14   1        1.70        4.29      1.82 o
  -5  14   1       54.29       50.45      3.15 o
  -4  14   1      153.60      151.80      4.97 o
  -3  14   1       23.00       25.43      1.94 o
  -2  14   1      298.46      295.15      7.96 o
  -1  14   1       54.45       48.03      1.50 o
   0  14   1       35.88       29.27      1.17 o
   1  14   1      260.41      259.65      4.89 o
   2  14   1        0.01        0.89      0.28 o
   3  14   1       77.78       76.16      2.22 o
   4  14   1      101.02       98.96      3.80 o
   5  14   1       76.74       97.75      4.12 o
   6  14   1        8.43        8.04      2.30 o
  -6  15   1        2.88        4.93      2.59 o
  -5  15   1       15.92       16.74      1.90 o
  -4  15   1        4.95        2.71      2.10 o
  -3  15   1      110.06      111.29      2.75 o
  -2  15   1      248.51      239.16      6.51 o
  -1  15   1      220.72      218.01      5.90 o
   0  15   1       12.97       14.76      0.97 o
   1  15   1      151.87      143.51      4.65 o
   2  15   1       76.07       70.34      1.86 o
   3  15   1       24.04       24.01      1.29 o
   4  15   1       22.51       19.32      2.30 o
   5  15   1       36.66       30.93      2.22 o
   6  15   1       34.39       39.29      3.36 o
  -6  16   1        0.21        1.58      1.94 o
  -5  16   1        0.00        1.58      2.02 o
  -4  16   1       98.09       80.89      3.31 o
  -3  16   1      110.45       91.24      2.43 o
  -2  16   1       37.17       32.22      2.10 o
  -1  16   1        0.80        2.75      1.41 o
   0  16   1       23.18       24.98      2.10 o
   1  16   1      772.39      750.98     17.91 o
   2  16   1        6.42        7.32      0.81 o
   3  16   1        6.27        7.32      0.85 o
   4  16   1       10.37        7.40      1.54 o
   5  16   1       10.58        5.70      2.39 o
   6  16   1        0.01        5.90      1.98 o
  -6  17   1        0.00       -2.87      2.87 o
  -5  17   1        2.43       -1.50      2.26 o
  -4  17   1        0.72       -2.02      2.02 o
  -3  17   1       15.35       12.65      1.74 o
  -2  17   1       23.06       20.25      1.70 o
  -1  17   1       23.59       23.65      2.02 o
   0  17   1      605.27      626.55     15.32 o
   1  17   1       28.94       24.46      1.86 o
   2  17   1      100.45       92.37      2.51 o
   3  17   1        0.10       -0.04      1.86 o
   4  17   1        0.09       -0.73      2.02 o
   5  17   1       31.57       34.08      2.67 o
   6  17   1       12.47       19.48      3.11 o
  -6  18   1       11.34       16.74      2.59 o
  -5  18   1        3.91        6.10      2.26 o
  -4  18   1        1.95        1.90      1.58 o
  -3  18   1       13.73        7.68      1.70 o
  -2  18   1        1.33        2.51      1.41 o
  -1  18   1       39.30       35.33      2.18 o
   0  18   1        0.00        0.12      1.33 o
   1  18   1        0.00       -0.49      1.86 o
   2  18   1       25.19       21.26      1.17 o
   3  18   1        8.33        9.90      1.78 o
   4  18   1        3.41        3.96      1.62 o
   5  18   1        0.06        1.74      2.02 o
   6  18   1       14.54       14.27      2.30 o
  -5  19   1        0.89        8.41      2.51 o
  -4  19   1        1.99        3.11      1.78 o
  -3  19   1       20.29       19.00      2.39 o
  -2  19   1        0.03        2.71      1.46 o
  -1  19   1        0.82        0.12      1.94 o
   0  19   1      201.63      207.30      6.59 o
   1  19   1       23.86       25.99      3.27 o
   2  19   1        0.90        1.78      2.10 o
   3  19   1        1.26       -0.16      2.06 o
   4  19   1        1.74        6.63      2.02 o
   5  19   1       16.46       16.98      2.34 o
  -5  20   1        1.21       11.36      2.99 o
  -4  20   1        6.80       12.13      2.67 o
  -3  20   1        4.77        1.50      2.26 o
  -2  20   1        1.68        3.15      1.74 o
  -1  20   1      104.72      110.04      6.63 o
   0  20   1        1.80        2.51      1.70 o
   1  20   1       48.78       44.10      2.59 o
   2  20   1       19.42       27.21      2.51 o
   3  20   1        2.73        2.10      1.86 o
   4  20   1        6.91       13.50      2.83 o
   5  20   1        0.02       -0.44      3.23 o
  -5  21   1        4.97        0.36      2.47 o
  -4  21   1        0.89        2.14      2.30 o
  -3  21   1        5.03       11.36      2.14 o
  -2  21   1       12.06       15.36      2.34 o
  -1  21   1       23.89       23.04      1.94 o
   0  21   1        7.38        5.05      1.74 o
   1  21   1       13.11       16.74      2.10 o
   2  21   1        0.01        1.82      1.82 o
   3  21   1       52.47       62.25      3.44 o
   4  21   1        5.64        8.17      2.26 o
   5  21   1        3.75        6.59      2.55 o
  -4  22   1        8.79       11.72      2.63 o
  -3  22   1        9.70       20.17      2.67 o
  -2  22   1        5.88        1.29      2.47 o
  -1  22   1        1.64       -0.08      1.58 o
   0  22   1        5.09       11.04      2.30 o
   1  22   1        1.51        4.08      2.10 o
   2  22   1        0.00        3.31      2.47 o
   3  22   1        3.11        6.63      2.06 o
   4  22   1        0.48        0.16      1.78 o
  -3  23   1        1.19        5.17      2.55 o
  -2  23   1       14.15       21.83      4.20 o
  -1  23   1        2.89        4.69      2.06 o
   0  23   1        1.44        1.62      2.22 o
   1  23   1        2.45        7.36      1.98 o
   2  23   1        7.16       13.18      3.23 o
   3  23   1       34.44       55.58      3.44 o
   4  23   1        0.02        3.72      2.14 o
  -3  24   1        1.61        6.47      3.15 o
  -2  24   1        0.46        3.19      2.99 o
  -1  24   1        2.05        8.21      2.18 o
   0  24   1       12.15       17.79      2.43 o
   1  24   1        2.62        8.04      2.79 o
   2  24   1        6.27        1.46      3.68 o
   3  24   1        2.83        7.60      2.63 o
  -2  25   1        3.77        8.69      2.34 o
  -1  25   1        0.04        3.36      2.87 o
   0  25   1        8.21       16.05      3.31 o
   1  25   1        1.70        9.10      2.14 o
   2  25   1        3.88        6.87      2.39 o
  -1  26   1        1.57        7.03      2.39 o
   0  26   1        1.14        3.88      2.39 o
   1  26   1        1.15        2.06      2.22 o
  -7   0   2      106.04      110.32      6.31 o
  -6   0   2       73.49       61.33      2.55 o
  -5   0   2       14.52       18.68      1.29 o
  -4   0   2       99.63       77.17      2.83 o
  -3   0   2      859.20      902.25     17.34 o
   0   0   2     4040.35     3871.77     85.05 o
   1   0   2      611.46      689.25     12.86 o
   2   0   2     1084.34     1132.11     20.86 o
   3   0   2       30.74       33.96      1.54 o
   4   0   2        4.48        0.40      0.97 o
   5   0   2      251.58      226.58      8.69 o
   6   0   2       50.18       54.01      2.47 o
   7   0   2      111.60      120.10      4.37 o
   8   0   2        2.24        2.75      2.51 o
  -8   1   2       12.49       17.67      2.43 o
  -7   1   2       44.47       41.64      2.71 o
  -6   1   2       33.34       29.19      1.46 o
  -5   1   2       17.63       14.27      1.13 o
  -4   1   2        2.25        0.77      0.57 o
  -3   1   2      222.29      233.74      3.72 o
  -2   1   2       13.87        7.28      0.40 o
  -1   1   2     2480.69     2479.24     27.25 o
   0   1   2       89.50       43.46      0.85 o
   1   1   2     4331.90     4069.01     72.56 o
   2   1   2      371.61      360.67      5.66 o
   3   1   2       73.76       64.80      1.33 o
   4   1   2        5.09        6.35      0.65 o
   5   1   2        9.39       14.15      1.17 o
   6   1   2       75.89       71.03      2.39 o
   7   1   2       39.81       33.88      1.70 o
   8   1   2       18.43       12.41      2.34 o
  -8   2   2        0.11       -1.66      1.86 o
  -7   2   2       74.89       77.62      3.92 o
  -6   2   2      449.91      414.20      8.57 o
  -5   2   2      198.35      210.33      4.73 o
  -4   2   2       26.85       26.88      0.93 o
  -3   2   2      176.16      197.68      3.19 o
  -2   2   2     1485.56     1548.41     22.60 o
  -1   2   2     3665.99     3694.87     58.09 o
   1   2   2     1272.65     1189.27     15.32 o
   2   2   2      661.70      700.41     10.19 o
   3   2   2       36.84       39.33      0.97 o
   4   2   2        9.89       11.00      0.77 o
   5   2   2      670.36      669.28     13.14 o
   6   2   2        6.55       14.92      1.82 o
   7   2   2       20.14       18.60      1.62 o
   8   2   2        0.32        2.71      2.18 o
  -8   3   2        4.84        6.27      2.34 o
  -7   3   2       29.01       33.03      2.59 o
  -6   3   2       36.21       49.88      3.07 o
  -5   3   2      255.59      267.21      5.90 o
  -4   3   2        7.93        5.50      0.53 o
  -3   3   2      271.78      283.83      4.49 o
  -2   3   2       42.69       31.33      0.69 o
  -1   3   2      495.04      512.55      6.43 o
   2   3   2        6.45        6.51      0.44 o
   3   3   2     1161.80     1225.37     17.50 o
   4   3   2       26.75       28.98      0.97 o
   5   3   2        0.90        4.00      1.25 o
   6   3   2       47.13       43.90      2.06 o
   7   3   2        0.30       -1.25      1.25 o
  -8   4   2        0.19        3.07      2.26 o
  -7   4   2        1.98        7.40      2.10 o
  -6   4   2       82.45       83.96      3.56 o
  -5   4   2      146.92      149.29      3.80 o
  -4   4   2        3.28        6.31      0.65 o
  -3   4   2        8.36        6.91      0.57 o
  -2   4   2       36.58       44.91      0.85 o
  -1   4   2       41.61       41.88      0.89 o
   0   4   2     1319.76     1314.83     18.68 o
   1   4   2     3258.74     3161.62     40.59 o
   2   4   2        4.72        3.15      0.28 o
   3   4   2     1042.26     1071.23     15.64 o
   4   4   2       13.56       14.07      0.73 o
   5   4   2      277.70      270.20      5.94 o
   6   4   2        0.35       -0.24      1.01 o
   7   4   2        1.98        2.59      1.37 o
  -7   5   2      102.38       97.47      4.24 o
  -6   5   2        5.22        6.95      0.93 o
  -5   5   2      105.41      104.26      2.83 o
  -4   5   2       80.85       85.78      1.78 o
  -3   5   2        0.07        0.08      0.49 o
  -2   5   2      110.57      113.35      1.94 o
  -1   5   2        0.56        0.93      0.32 o
   0   5   2      164.08      168.61      2.71 o
   1   5   2       30.10       29.11      0.65 o
   2   5   2      166.06      175.97      2.55 o
   3   5   2      638.21      649.03      9.70 o
   4   5   2       14.71       13.70      0.85 o
   5   5   2        6.10        7.64      1.05 o
   6   5   2        8.46       10.03      1.17 o
   7   5   2        2.27        2.06      1.54 o
  -7   6   2        0.03        5.46      2.47 o
  -6   6   2        0.44        1.46      1.46 o
  -5   6   2      253.00      251.04      4.65 o
  -4   6   2       76.97       65.08      1.25 o
  -3   6   2      648.11      675.39     11.04 o
  -2   6   2      446.35      461.82      6.95 o
  -1   6   2      209.57      186.64      3.40 o
   0   6   2      346.39      319.84      4.93 o
   1   6   2       30.24       37.35      0.81 o
   2   6   2       39.09       33.35      0.85 o
   3   6   2      801.63      845.05     12.53 o
   4   6   2       83.09       81.54      2.02 o
   5   6   2       16.65       15.69      1.05 o
   6   6   2        6.46        5.82      1.01 o
   7   6   2        0.04        2.83      2.34 o
  -7   7   2       93.68       91.16      4.12 o
  -6   7   2        8.68        7.52      2.18 o
  -5   7   2       41.83       41.19      2.51 o
  -4   7   2      210.97      220.44      4.41 o
  -3   7   2       58.34       70.99      1.78 o
  -2   7   2        1.71        2.51      0.40 o
  -1   7   2        6.46        3.23      0.44 o
   0   7   2      500.61      565.47      8.33 o
   1   7   2      643.45      648.83     10.63 o
   2   7   2     1109.80     1182.56     15.48 o
   3   7   2      397.91      400.29      6.35 o
   4   7   2       54.91       55.34      1.37 o
   5   7   2       21.34       18.31      0.85 o
   6   7   2       18.44       16.82      2.26 o
   7   7   2        4.27        3.72      2.06 o
  -7   8   2        4.49       11.24      2.51 o
  -6   8   2       13.72       12.45      2.30 o
  -5   8   2       10.20       11.16      1.98 o
  -4   8   2        2.63        4.41      1.29 o
  -3   8   2        8.56       12.81      0.93 o
  -2   8   2        1.70        1.13      0.40 o
  -1   8   2      664.26      628.13     10.67 o
   0   8   2      231.53      244.86      4.20 o
   1   8   2      105.76       98.68      2.18 o
   2   8   2       29.42       23.41      0.77 o
   3   8   2       70.09       64.96      1.50 o
   4   8   2       16.05       23.37      1.09 o
   5   8   2        7.49        1.82      1.13 o
   6   8   2       42.62       32.58      2.39 o
   7   8   2        9.17       12.01      2.26 o
  -7   9   2        7.14        5.58      2.14 o
  -6   9   2        9.30        9.70      1.70 o
  -5   9   2       77.78       81.34      3.31 o
  -4   9   2      147.17      154.55      4.77 o
  -3   9   2        7.67        4.33      0.73 o
  -2   9   2       37.68       53.52      1.13 o
  -1   9   2        0.65        0.20      0.73 o
   0   9   2       35.32       23.61      0.85 o
   1   9   2      421.37      394.07      6.19 o
   2   9   2      118.31      133.81      2.47 o
   3   9   2       32.99       37.76      1.13 o
   4   9   2        1.20        3.15      1.21 o
   5   9   2       21.28       24.98      1.90 o
   6   9   2        2.88        0.85      1.41 o
   7   9   2       48.83       62.17      3.19 o
  -7  10   2        3.91       11.56      2.51 o
  -6  10   2        0.33        4.45      1.78 o
  -5  10   2        4.81        5.50      2.02 o
  -4  10   2      137.53      119.54      3.84 o
  -3  10   2        2.79        9.14      0.53 o
  -2  10   2        5.86        4.16      0.36 o
  -1  10   2     3024.92     3116.43     49.12 o
   0  10   2       27.51       39.13      1.37 o
   1  10   2       11.44        6.47      0.53 o
   2  10   2      152.27      153.82      2.55 o
   3  10   2       44.09       39.05      1.17 o
   4  10   2       55.47       44.87      2.43 o
   5  10   2        1.05        1.70      1.41 o
   6  10   2        1.25        2.14      1.62 o
   7  10   2        4.63       12.01      2.47 o
  -7  11   2        0.14        6.14      2.26 o
  -6  11   2       12.11        8.57      2.14 o
  -5  11   2        1.88        4.49      1.98 o
  -4  11   2      309.54      318.35      8.65 o
  -3  11   2       79.45       73.74      1.62 o
  -2  11   2       99.28      114.85      2.51 o
  -1  11   2       70.04       74.26      1.86 o
   0  11   2       15.67       13.58      0.85 o
   1  11   2       77.69       66.18      1.33 o
   2  11   2      362.23      353.20      5.70 o
   3  11   2       76.09       80.37      1.78 o
   4  11   2        1.95        1.70      1.62 o
   5  11   2       11.29       14.76      1.90 o
   6  11   2        1.62        5.34      2.39 o
   7  11   2        4.20        6.83      2.02 o
  -7  12   2        0.18       -0.69      2.02 o
  -6  12   2       12.84       18.88      2.10 o
  -5  12   2       25.25       22.56      2.18 o
  -4  12   2        3.69        5.46      1.74 o
  -3  12   2       99.20      110.00      2.83 o
  -2  12   2        0.45        0.85      0.69 o
  -1  12   2       94.79       88.09      2.34 o
   0  12   2       21.80       18.76      1.09 o
   1  12   2        1.35        1.41      0.49 o
   2  12   2       54.03       55.34      1.41 o
   3  12   2      505.60      483.24      9.54 o
   4  12   2      128.28      120.10      4.00 o
   5  12   2       28.46       18.51      1.82 o
   6  12   2        1.63       -1.29      2.26 o
   7  12   2        9.48       12.98      2.59 o
  -7  13   2        5.14       11.93      2.67 o
  -6  13   2        0.00        1.41      1.98 o
  -5  13   2       83.08       88.81      3.84 o
  -4  13   2       35.50       34.32      2.22 o
  -3  13   2      104.68       95.89      2.39 o
  -2  13   2        6.44        4.85      0.97 o
  -1  13   2       32.85       37.47      1.46 o
   0  13   2      200.36      208.96      3.88 o
   1  13   2       51.50       52.67      1.29 o
   2  13   2      114.34      109.59      2.10 o
   3  13   2       65.08       62.90      1.98 o
   4  13   2      153.73      145.01      4.81 o
   5  13   2        3.88        2.22      1.50 o
   6  13   2        1.08        1.62      1.94 o
  -6  14   2        2.87        6.75      2.47 o
  -5  14   2       48.56       37.39      2.59 o
  -4  14   2       66.19       58.21      2.79 o
  -3  14   2        0.15        0.89      0.44 o
  -2  14   2      140.66      136.60      4.65 o
  -1  14   2       85.10       77.21      1.98 o
   0  14   2       37.06       32.10      1.25 o
   1  14   2        2.85        2.34      0.61 o
   2  14   2        3.07        3.80      0.65 o
   3  14   2       15.40       16.13      1.21 o
   4  14   2        0.11        2.26      1.94 o
   5  14   2       13.25       12.98      2.06 o
   6  14   2        0.15        1.78      1.82 o
  -6  15   2        0.71        4.49      2.55 o
  -5  15   2       12.24        8.09      1.90 o
  -4  15   2       17.26       19.04      1.90 o
  -3  15   2       13.63       15.08      0.89 o
  -2  15   2       87.16       81.90      3.15 o
  -1  15   2       98.47       92.57      3.15 o
   0  15   2       89.36       92.41      2.22 o
   1  15   2      142.03      132.92      3.36 o
   2  15   2      129.19      126.25      3.60 o
   3  15   2        0.21       -1.01      1.01 o
   4  15   2       83.96       74.71      3.31 o
   5  15   2       57.02       62.30      3.15 o
   6  15   2       10.13       10.51      2.55 o
  -6  16   2       11.57       16.86      2.26 o
  -5  16   2        0.54        3.48      2.34 o
  -4  16   2        7.81        5.09      2.14 o
  -3  16   2      180.12      168.17      3.80 o
  -2  16   2      103.45       98.84      3.64 o
  -1  16   2        0.97        2.30      1.41 o
   0  16   2        0.14        0.36      1.70 o
   1  16   2      579.77      565.11     11.08 o
   2  16   2        9.92        8.37      0.77 o
   3  16   2       19.48       19.48      1.25 o
   4  16   2       20.10       18.88      1.98 o
   5  16   2        4.24        3.44      2.59 o
   6  16   2        0.87       -1.46      2.55 o
  -6  17   2        1.19        0.81      2.83 o
  -5  17   2        6.66       12.33      1.98 o
  -4  17   2        0.17        1.98      1.50 o
  -3  17   2        7.61        8.81      0.81 o
  -2  17   2       32.12       32.02      2.39 o
  -1  17   2       40.98       35.49      2.10 o
   0  17   2       26.73       25.14      1.86 o
   1  17   2       46.66       37.43      1.78 o
   2  17   2       71.07       76.48      2.22 o
   3  17   2        0.01        0.89      1.46 o
   4  17   2        0.40       -1.46      1.46 o
   5  17   2       57.24       68.20      3.27 o
   6  17   2        0.81        0.24      1.98 o
  -5  18   2        0.21        1.66      2.51 o
  -4  18   2        3.04        7.24      2.26 o
  -3  18   2        0.00        1.29      1.58 o
  -2  18   2       11.40       21.06      2.18 o
  -1  18   2        0.31        2.10      1.46 o
   0  18   2       51.60       50.61      2.55 o
   1  18   2        3.08        1.25      1.01 o
   2  18   2        2.51        2.51      0.73 o
   3  18   2        0.03        2.02      1.50 o
   4  18   2        0.14       -0.04      3.11 o
   5  18   2        7.82       19.65      3.03 o
  -5  19   2        0.51        1.37      1.98 o
  -4  19   2        5.55        4.97      1.94 o
  -3  19   2       12.76        6.87      1.66 o
  -2  19   2       11.35        6.79      1.86 o
  -1  19   2       27.78       22.92      2.47 o
   0  19   2        0.69       -1.94      1.94 o
   1  19   2        1.19        2.06      0.89 o
   2  19   2        3.72        5.01      1.66 o
   3  19   2        6.55        8.97      1.90 o
   4  19   2        0.03        4.33      1.78 o
   5  19   2        0.00       -0.16      1.78 o
  -5  20   2        2.90        4.97      2.43 o
  -4  20   2        0.02        3.52      1.90 o
  -3  20   2        7.56        4.81      1.90 o
  -2  20   2       31.59       32.42      2.55 o
  -1  20   2        4.64        9.18      3.07 o
   0  20   2       79.41       78.14      3.36 o
   1  20   2       67.03       57.69      2.10 o
   2  20   2        0.08       -1.29      1.29 o
   3  20   2        5.61       12.33      2.63 o
   4  20   2        8.68        9.01      2.26 o
   5  20   2        8.00        8.97      2.10 o
  -4  21   2        4.41        2.83      2.18 o
  -3  21   2        2.77        3.27      2.14 o
  -2  21   2       20.31       19.57      2.18 o
  -1  21   2       17.14       13.54      2.02 o
   0  21   2       50.60       46.33      2.87 o
   1  21   2        2.92       10.47      2.75 o
   2  21   2        4.13        8.57      1.74 o
   3  21   2        7.89       10.83      2.67 o
   4  21   2        0.59       10.07      2.95 o
  -4  22   2        1.00        7.60      2.55 o
  -3  22   2        6.12        8.41      1.98 o
  -2  22   2       16.59       16.29      2.26 o
  -1  22   2        9.05        6.75      1.74 o
   0  22   2        1.27        2.63      1.86 o
   1  22   2        5.30        3.03      1.94 o
   2  22   2        5.04        6.91      2.79 o
   3  22   2        1.70        0.61      2.67 o
   4  22   2        2.51        5.30      2.39 o
  -3  23   2        1.75        0.20      2.18 o
  -2  23   2        0.08        0.85      2.83 o
  -1  23   2        0.01       -1.13      2.47 o
   0  23   2       44.63       45.80      3.36 o
   1  23   2        6.74       11.80      2.59 o
   2  23   2        0.08        9.34      3.84 o
   3  23   2       10.71       18.92      2.59 o
  -3  24   2        8.88        6.67      2.18 o
  -2  24   2        0.93        2.67      4.00 o
  -1  24   2       13.16       20.82      2.43 o
   0  24   2        0.00        2.18      2.06 o
   1  24   2       10.32       16.41      2.02 o
   2  24   2        7.56       11.08      2.91 o
   3  24   2        0.10       -0.44      2.75 o
  -2  25   2        1.33        0.53      2.34 o
  -1  25   2       27.11       36.30      3.44 o
   0  25   2       15.72       16.29      2.59 o
   1  25   2        4.62        1.62      2.30 o
   2  25   2        0.44        4.33      1.86 o
  -1  26   2        4.89       13.54      3.11 o
   0  26   2        0.38        1.66      2.75 o
   1  26   2        6.25       14.31      2.63 o
  -8   1   3        0.54        0.04      2.22 o
  -7   1   3        4.98        3.03      1.74 o
  -6   1   3       52.97       44.31      1.90 o
  -5   1   3        1.56        3.03      0.65 o
  -4   1   3       65.80       72.08      1.46 o
  -3   1   3       36.04       50.61      1.05 o
  -2   1   3       77.30       75.51      1.17 o
   0   1   3     7727.11     7510.61    163.48 o
   1   1   3     1771.04     1740.47     20.74 o
   2   1   3      155.17      166.79      2.51 o
   3   1   3        2.49        3.80      0.44 o
   4   1   3       28.72       27.93      0.89 o
   5   1   3       13.40       14.19      1.01 o
   6   1   3       14.82       14.96      1.21 o
   7   1   3        1.85        1.54      1.41 o
  -8   2   3        3.48        3.15      2.83 o
  -7   2   3       38.72       38.57      2.79 o
  -6   2   3       21.74       17.59      1.29 o
  -5   2   3       71.39       58.05      1.62 o
  -4   2   3        5.67        4.81      0.57 o
  -3   2   3        5.85        2.10      0.40 o
  -2   2   3      301.38      331.41      4.24 o
  -1   2   3      408.64      475.68      5.58 o
   0   2   3      458.25      419.33      5.66 o
   1   2   3       10.73        3.80      0.24 o
   2   2   3      140.97      133.65      2.22 o
   3   2   3       45.01       42.77      0.97 o
   4   2   3        1.52        2.91      0.65 o
   5   2   3        2.26        3.60      1.01 o
   6   2   3       66.70       66.10      2.14 o
   7   2   3       34.69       29.91      1.62 o
  -8   3   3       10.72       10.59      2.26 o
  -7   3   3        1.69        3.48      2.02 o
  -6   3   3      156.48      131.50      4.53 o
  -5   3   3      304.51      306.10      5.46 o
  -4   3   3        9.69       10.79      0.65 o
  -3   3   3      371.35      477.87      6.47 o
  -2   3   3       19.05       23.69      0.53 o
  -1   3   3      163.33      130.05      1.70 o
   0   3   3      423.44      417.11      5.34 o
   1   3   3     1444.95     1359.06     16.70 o
   2   3   3       20.99       24.82      0.65 o
   3   3   3       18.09       17.10      0.73 o
   4   3   3      316.59      320.49      5.13 o
   5   3   3       34.15       37.19      1.54 o
   6   3   3       53.28       57.24      2.18 o
   7   3   3        1.89        0.36      1.17 o
  -7   4   3        0.77        2.47      1.98 o
  -6   4   3       92.08       84.57      3.88 o
  -5   4   3       46.66       35.45      1.41 o
  -4   4   3        1.54        1.01      0.65 o
  -3   4   3      176.36      217.53      3.60 o
  -2   4   3       79.52      102.64      1.54 o
  -1   4   3       40.34       54.74      0.89 o
   0   4   3     1457.13     1303.35     15.93 o
   1   4   3      965.58     1059.71     14.03 o
   2   4   3      700.02      757.17     10.07 o
   3   4   3       27.20       19.93      0.77 o
   4   4   3      315.31      299.59      4.89 o
   5   4   3       24.25       24.58      1.29 o
   6   4   3       38.10       44.27      2.02 o
   7   4   3        0.94        0.73      1.05 o
  -7   5   3        0.45        5.30      1.82 o
  -6   5   3        9.92        8.33      1.94 o
  -5   5   3      224.87      220.16      4.81 o
  -4   5   3       15.50       18.64      0.85 o
  -3   5   3        1.59        0.04      0.32 o
  -2   5   3      428.01      421.92      5.46 o
  -1   5   3      251.89      184.74      2.67 o
   0   5   3      464.72      447.39      5.78 o
   1   5   3        1.09        2.26      0.32 o
   2   5   3      373.25      374.90      5.30 o
   3   5   3        0.75        2.51      0.49 o
   4   5   3       85.92       85.01      1.78 o
   5   5   3       75.00       60.23      2.06 o
   6   5   3       70.80       61.45      2.39 o
   7   5   3        8.18        3.84      1.25 o
  -7   6   3        3.07        9.62      2.67 o
  -6   6   3       13.52       15.12      1.98 o
  -5   6   3       87.53       69.73      1.58 o
  -4   6   3      898.14      811.38     12.05 o
  -3   6   3      105.75       86.23      1.70 o
  -2   6   3      123.16      146.06      2.47 o
  -1   6   3        2.63        6.06      0.40 o
   0   6   3      525.80      484.50      7.48 o
   1   6   3      686.93      739.10     10.67 o
   2   6   3        0.30       -0.36      0.44 o
   3   6   3      108.86      119.90      2.18 o
   4   6   3        2.64        5.30      0.65 o
   5   6   3        5.24        5.78      1.37 o
   6   6   3        2.37        3.03      1.37 o
   7   6   3        0.67       -0.08      2.30 o
  -7   7   3        9.18        7.96      2.18 o
  -6   7   3       54.80       47.42      2.67 o
  -5   7   3       19.91       23.65      1.86 o
  -4   7   3      615.59      611.51     14.43 o
  -3   7   3       16.42       12.90      0.73 o
  -2   7   3      188.92      209.12      3.44 o
  -1   7   3      342.73      421.31      5.90 o
   0   7   3      235.61      254.56      4.12 o
   1   7   3        7.01        2.99      0.36 o
   2   7   3       47.74       59.38      1.09 o
   3   7   3       35.30       40.30      0.93 o
   4   7   3       29.13       28.54      0.89 o
   5   7   3       16.64       15.73      0.97 o
   6   7   3        9.10       13.22      1.90 o
   7   7   3       27.80       21.67      2.14 o
  -7   8   3        5.34        5.13      2.30 o
  -6   8   3       11.07       12.01      2.02 o
  -5   8   3       61.51       53.32      2.34 o
  -4   8   3      462.14      432.91     10.67 o
  -3   8   3        1.63        2.06      0.53 o
  -2   8   3      116.80      115.13      2.14 o
  -1   8   3       70.52       83.11      1.41 o
   0   8   3       67.24       65.93      1.29 o
   1   8   3        0.29       -0.36      0.49 o
   2   8   3      223.55      203.22      2.99 o
   3   8   3        3.26        3.96      0.49 o
   4   8   3       19.42       18.72      0.73 o
   5   8   3        1.85        1.41      0.57 o
   6   8   3       13.71       17.59      1.98 o
   7   8   3        0.57       -0.36      1.74 o
  -7   9   3       10.31       17.26      3.19 o
  -6   9   3       50.99       53.77      3.03 o
  -5   9   3        6.06        7.60      1.70 o
  -4   9   3      224.35      228.89      6.23 o
  -3   9   3       30.90       31.45      0.93 o
  -2   9   3      263.47      262.00      4.20 o
  -1   9   3        5.60        4.24      0.65 o
   0   9   3     1654.56     1802.68     28.62 o
   1   9   3      140.81      159.88      2.83 o
   2   9   3        8.70        6.87      0.57 o
   3   9   3       16.06       13.74      0.77 o
   4   9   3        1.12        1.25      0.44 o
   5   9   3        5.91        9.94      1.46 o
   6   9   3        0.04        2.99      1.29 o
   7   9   3        0.95        3.19      1.98 o
  -7  10   3       48.76       56.39      3.44 o
  -6  10   3        3.01        5.30      1.90 o
  -5  10   3        0.90        0.97      1.90 o
  -4  10   3      127.81      133.00      4.57 o
  -3  10   3       31.49       31.65      0.97 o
  -2  10   3      702.64      725.59     10.91 o
  -1  10   3        4.41        3.52      0.61 o
   0  10   3       21.80       26.52      0.81 o
   1  10   3        7.28        5.09      0.49 o
   2  10   3      204.45      205.28      3.31 o
   3  10   3       85.18       75.68      1.62 o
   4  10   3        4.66        6.75      1.25 o
   5  10   3       12.26        8.45      1.41 o
   6  10   3        0.78        4.53      1.98 o
   7  10   3       12.40       10.87      2.67 o
  -7  11   3        0.31        4.04      2.91 o
  -6  11   3       15.62       26.92      2.87 o
  -5  11   3       69.68       66.01      3.03 o
  -4  11   3       55.10       57.24      2.79 o
  -3  11   3       71.34       72.40      2.06 o
  -2  11   3        0.43        2.26      0.44 o
  -1  11   3       38.09       38.61      1.17 o
   0  11   3       43.51       42.41      1.13 o
   1  11   3        5.56        3.96      0.57 o
   2  11   3       43.38       30.16      1.01 o
   3  11   3       80.40       74.87      1.70 o
   4  11   3        1.85        0.89      1.33 o
   5  11   3        5.73        7.07      1.58 o
   6  11   3        8.78       10.79      2.43 o
   7  11   3        0.02        2.10      2.63 o
  -7  12   3       44.84       51.10      3.92 o
  -6  12   3       21.53       27.13      2.59 o
  -5  12   3       38.76       28.90      2.22 o
  -4  12   3       33.25       31.45      2.10 o
  -3  12   3        1.54        3.76      0.73 o
  -2  12   3        6.21        6.63      0.53 o
  -1  12   3       44.72       50.21      1.41 o
   0  12   3        0.81        1.17      0.57 o
   1  12   3        4.98        5.62      0.57 o
   2  12   3       77.78       70.38      1.50 o
   3  12   3       69.19       68.76      1.86 o
   4  12   3        9.26       12.81      1.78 o
   5  12   3        2.50        2.10      1.86 o
   6  12   3       19.41       25.63      2.47 o
  -6  13   3       11.42       17.50      2.83 o
  -5  13   3       10.16        9.42      1.86 o
  -4  13   3       34.75       34.08      2.26 o
  -3  13   3      277.42      271.58      5.86 o
  -2  13   3      213.88      236.77      4.41 o
  -1  13   3       10.78       12.53      0.97 o
   0  13   3        3.35        2.18      0.57 o
   1  13   3       98.98       97.71      1.90 o
   2  13   3      355.51      332.78      5.30 o
   3  13   3      218.34      203.86      4.61 o
   4  13   3       57.59       56.76      2.79 o
   5  13   3       37.56       31.57      2.34 o
   6  13   3        9.34        9.22      2.55 o
  -6  14   3        2.61        3.56      1.86 o
  -5  14   3       25.55       23.28      2.59 o
  -4  14   3       65.00       68.93      3.36 o
  -3  14   3      176.11      180.66      4.04 o
  -2  14   3       56.81       50.29      2.43 o
  -1  14   3        0.02       -0.77      0.77 o
   0  14   3       31.27       32.18      1.09 o
   1  14   3      167.58      163.80      2.95 o
   2  14   3      158.96      163.36      3.72 o
   3  14   3       91.96       81.78      2.34 o
   4  14   3        3.30        5.62      1.62 o
   5  14   3        0.29        4.16      1.78 o
   6  14   3        0.78        1.58      2.39 o
  -6  15   3       24.12       16.94      2.30 o
  -5  15   3        3.96        6.35      1.98 o
  -4  15   3       23.83       22.96      2.10 o
  -3  15   3        2.01        4.24      0.93 o
  -2  15   3        2.02       -0.28      1.13 o
  -1  15   3       89.73      100.90      3.68 o
   0  15   3        2.25        2.71      0.85 o
   1  15   3        4.33        5.98      1.01 o
   2  15   3      152.08      153.17      3.68 o
   3  15   3        0.42       -0.08      1.33 o
   4  15   3        0.93        2.83      1.86 o
   5  15   3       54.64       57.32      2.99 o
   6  15   3        2.95       -1.62      1.62 o
  -6  16   3        0.01        4.85      2.51 o
  -5  16   3        1.55        1.90      1.86 o
  -4  16   3       21.57       21.99      1.94 o
  -3  16   3        0.22       -0.24      0.53 o
  -2  16   3       23.29       17.50      1.82 o
  -1  16   3        0.96        2.67      1.62 o
   0  16   3        4.18        2.34      0.77 o
   1  16   3      230.81      221.85      5.98 o
   2  16   3        1.99        0.00      0.73 o
   3  16   3      104.88      100.54      2.95 o
   4  16   3        0.17        0.00      1.25 o
   5  16   3        6.20       11.93      2.51 o
   6  16   3       26.01       32.14      2.79 o
  -6  17   3        1.14        3.68      2.39 o
  -5  17   3        0.10        0.28      2.34 o
  -4  17   3        8.40       13.87      2.59 o
  -3  17   3       16.80       17.02      1.21 o
  -2  17   3       71.17       57.89      2.75 o
  -1  17   3       45.83       39.46      2.39 o
   0  17   3       49.58       45.56      1.86 o
   1  17   3       35.68       35.61      1.78 o
   2  17   3        3.83        5.50      0.89 o
   3  17   3        1.58        2.22      1.41 o
   4  17   3       36.86       37.47      2.83 o
   5  17   3       38.41       42.49      2.91 o
  -5  18   3        0.02        9.62      2.39 o
  -4  18   3        0.03       -2.06      2.10 o
  -3  18   3        9.87        6.79      1.54 o
  -2  18   3       28.63       27.25      2.14 o
  -1  18   3        1.65       -0.73      1.62 o
   0  18   3      145.98      143.67      3.68 o
   1  18   3      398.29      354.73      7.68 o
   2  18   3       53.24       40.91      2.43 o
   3  18   3        4.95        7.60      1.70 o
   4  18   3        0.98        4.69      1.66 o
   5  18   3        0.04       -0.85      2.47 o
  -5  19   3        0.31        0.81      2.34 o
  -4  19   3       11.98       12.17      1.90 o
  -3  19   3        3.84        1.46      1.74 o
  -2  19   3       24.64       27.29      2.55 o
  -1  19   3        4.69        1.66      1.94 o
   0  19   3       37.63       44.06      2.63 o
   1  19   3       23.10       19.93      1.25 o
   2  19   3        1.58        3.07      1.58 o
   3  19   3        6.41        7.20      1.82 o
   4  19   3       25.40       31.09      2.55 o
   5  19   3       14.55        9.70      2.71 o
  -5  20   3        1.02       -0.77      2.79 o
  -4  20   3        2.49        8.69      2.59 o
  -3  20   3       11.30       11.68      2.43 o
  -2  20   3        0.00        2.47      2.59 o
  -1  20   3       15.89       11.64      3.03 o
   0  20   3       37.81       36.95      2.43 o
   1  20   3       50.20       53.89      2.75 o
   2  20   3        6.14        8.17      1.78 o
   3  20   3       21.31       25.18      2.39 o
   4  20   3       13.14       27.57      3.11 o
   5  20   3        3.02        1.13      3.68 o
  -4  21   3        9.77       13.38      2.43 o
  -3  21   3        0.32        0.53      2.26 o
  -2  21   3        4.31        7.24      2.39 o
  -1  21   3        8.57        7.84      1.86 o
   0  21   3        1.23        3.36      2.14 o
   1  21   3       58.30       57.85      3.15 o
   2  21   3        3.29       -1.54      3.07 o
   3  21   3        2.75        1.78      1.94 o
   4  21   3        6.78        8.73      2.43 o
  -4  22   3        2.72        2.83      2.43 o
  -3  22   3        0.19        3.92      2.26 o
  -2  22   3        3.96       -0.24      1.86 o
  -1  22   3        2.35        1.33      1.74 o
   0  22   3        0.09       -1.54      1.54 o
   1  22   3       29.15       31.09      2.51 o
   2  22   3        1.44        2.55      3.15 o
   3  22   3        1.70        3.72      2.43 o
   4  22   3       19.06       28.86      2.59 o
  -3  23   3        3.52        7.03      2.43 o
  -2  23   3        0.02        1.37      2.59 o
  -1  23   3        0.07        2.02      2.02 o
   0  23   3        1.22        2.10      2.30 o
   1  23   3       13.20       11.56      2.51 o
   2  23   3        0.00        0.97      2.51 o
   3  23   3       23.61       30.24      2.47 o
  -3  24   3        0.24       -0.24      2.91 o
  -2  24   3        4.78        6.02      2.83 o
  -1  24   3        6.22       16.17      2.55 o
   0  24   3       12.72       13.79      2.55 o
   1  24   3        3.96        1.33      1.86 o
   2  24   3       18.62       20.62      2.26 o
  -2  25   3        1.61        2.95      2.10 o
  -1  25   3        1.62        7.64      2.43 o
   0  25   3        1.28        1.98      2.06 o
   1  25   3        2.62        4.81      2.43 o
   2  25   3        2.09       -1.54      1.98 o
   0  26   3        5.32       10.79      2.87 o
  -7   0   4       91.07       89.54      5.21 o
  -6   0   4      451.06      446.05     16.86 o
  -5   0   4      443.31      419.25     10.91 o
  -4   0   4      172.24      167.04      3.72 o
  -3   0   4      275.20      295.06      5.98 o
  -2   0   4     2407.50     2736.95     43.66 o
  -1   0   4     1689.89     1630.84     25.91 o
   0   0   4     2972.09     2806.93     61.77 o
   1   0   4       98.58      135.79      2.47 o
   2   0   4       18.20       15.48      0.73 o
   3   0   4      432.85      440.92      8.73 o
   4   0   4      242.99      245.30      5.21 o
   5   0   4        0.39        0.57      1.17 o
   6   0   4       30.23       41.60      2.39 o
   7   0   4        5.84        7.40      2.22 o
  -7   1   4        1.75        5.90      2.10 o
  -6   1   4       42.27       33.80      2.55 o
  -5   1   4       34.85       39.86      1.46 o
  -4   1   4      102.01      111.37      2.02 o
  -3   1   4      111.30      107.37      1.82 o
  -2   1   4      305.98      368.80      4.45 o
  -1   1   4      113.66       82.10      1.13 o
   0   1   4      583.48      533.37      7.07 o
   1   1   4      585.56      606.90      7.60 o
   2   1   4        6.41       11.00      0.44 o
   3   1   4        3.32        2.83      0.44 o
   4   1   4       10.61       13.38      0.69 o
   5   1   4        0.01        0.81      0.93 o
   6   1   4      264.55      282.09      5.78 o
   7   1   4       66.55       53.48      1.94 o
  -7   2   4        0.12       -1.82      2.39 o
  -6   2   4      108.14      102.48      3.80 o
  -5   2   4      109.07      119.50      2.75 o
  -4   2   4      455.08      454.82      6.47 o
  -3   2   4        8.06        5.46      0.53 o
  -2   2   4      743.39      887.46     11.16 o
  -1   2   4      236.09      202.73      2.55 o
   0   2   4      708.05      664.96      8.13 o
   1   2   4      171.46      210.90      2.75 o
   2   2   4     1268.10     1409.31     17.02 o
   3   2   4      112.27      107.61      1.90 o
   4   2   4       14.46       16.45      0.77 o
   5   2   4        2.50        2.47      0.89 o
   6   2   4        0.38        0.93      1.01 o
   7   2   4        0.06        0.04      1.29 o
  -7   3   4       16.85       23.24      2.43 o
  -6   3   4        0.00        6.51      2.18 o
  -5   3   4       80.67       78.14      2.34 o
  -4   3   4       14.42       17.38      0.85 o
  -3   3   4        3.69        4.00      0.57 o
  -2   3   4     1986.52     2130.09     25.67 o
  -1   3   4      474.31      493.88      5.82 o
   0   3   4       14.82        9.58      0.32 o
   1   3   4      469.77      489.67      6.67 o
   2   3   4      386.60      385.41      4.93 o
   3   3   4        0.00        0.69      0.44 o
   4   3   4      479.62      461.25      6.71 o
   5   3   4       78.08       76.93      2.18 o
   6   3   4       48.15       45.88      1.74 o
   7   3   4       21.63       25.35      1.70 o
  -7   4   4        5.06        8.49      2.22 o
  -6   4   4      102.35      100.21      3.76 o
  -5   4   4        0.21        0.57      0.93 o
  -4   4   4       31.51       28.50      0.97 o
  -3   4   4       12.52       12.17      0.57 o
  -2   4   4      239.40      254.15      3.48 o
  -1   4   4       19.41       16.17      0.44 o
   0   4   4       55.83       40.67      0.77 o
   1   4   4      711.17      692.40      8.57 o
   2   4   4      907.90      936.53     11.60 o
   3   4   4       17.12       17.22      0.73 o
   4   4   4      103.62       98.31      1.98 o
   5   4   4       49.43       47.54      1.86 o
   6   4   4        3.23        3.15      1.21 o
   7   4   4       17.97       19.73      1.66 o
  -7   5   4       33.16       28.82      2.95 o
  -6   5   4        0.35        2.26      1.62 o
  -5   5   4       72.52       68.88      2.14 o
  -4   5   4      391.83      414.32      6.19 o
  -3   5   4      692.35      706.96      8.85 o
  -2   5   4      451.48      460.97      5.94 o
  -1   5   4      187.37      189.31      2.83 o
   0   5   4      196.15      202.98      2.99 o
   1   5   4        6.67        2.87      0.32 o
   2   5   4      125.73      120.67      1.98 o
   3   5   4        5.48        6.06      0.57 o
   4   5   4      105.26      120.35      2.71 o
   5   5   4        5.96        7.76      1.17 o
   6   5   4       27.81       31.45      1.70 o
   7   5   4        2.86        7.80      1.62 o
  -7   6   4        0.01       -1.58      2.67 o
  -6   6   4      115.93      118.16      5.01 o
  -5   6   4       24.65       24.09      0.97 o
  -4   6   4      107.59      118.73      2.26 o
  -3   6   4        1.39        2.22      0.32 o
  -2   6   4       51.95       40.47      0.85 o
  -1   6   4      488.49      530.42      7.24 o
   0   6   4       23.18       22.56      0.57 o
   1   6   4      504.46      474.43      7.07 o
   2   6   4      370.17      342.89      4.93 o
   3   6   4      161.04      161.74      2.91 o
   4   6   4       90.16       90.23      1.86 o
   5   6   4        0.45        1.66      0.81 o
   6   6   4        4.00        3.80      1.90 o
   7   6   4        2.51        3.11      1.70 o
  -7   7   4        5.20        0.93      1.86 o
  -6   7   4        0.06       17.38      4.49 o
  -5   7   4        0.86        0.89      1.41 o
  -4   7   4      131.44      133.85      4.00 o
  -3   7   4       48.52       52.55      1.17 o
  -2   7   4        3.79        3.23      0.44 o
  -1   7   4      234.99      285.81      4.16 o
   0   7   4       52.14       69.85      1.41 o
   1   7   4     1355.94     1322.11     18.84 o
   2   7   4      216.13      225.65      3.56 o
   3   7   4       69.49       61.81      1.17 o
   4   7   4       10.93        7.96      0.61 o
   5   7   4       32.64       33.92      1.29 o
   6   7   4        7.30       15.48      1.94 o
   7   7   4        5.98        9.18      2.47 o
  -7   8   4        8.07       12.61      2.06 o
  -6   8   4       35.67       46.17      2.71 o
  -5   8   4        0.35       -1.54      1.74 o
  -4   8   4       42.06       44.39      2.34 o
  -3   8   4      318.06      308.97      4.49 o
  -2   8   4        0.19        0.36      0.44 o
  -1   8   4      103.76       97.55      1.90 o
   0   8   4        2.12        5.17      0.40 o
   1   8   4       63.96       60.76      1.13 o
   2   8   4       65.21       67.59      1.29 o
   3   8   4       27.62       29.23      0.81 o
   4   8   4      157.20      147.92      2.71 o
   5   8   4        0.26        2.43      0.77 o
   6   8   4        1.33        2.95      1.62 o
   7   8   4       16.26       23.49      2.39 o
  -7   9   4        3.53        7.52      2.39 o
  -6   9   4        1.63        7.60      3.31 o
  -5   9   4        1.44        0.53      1.90 o
  -4   9   4      415.45      409.10     10.11 o
  -3   9   4        0.01        0.93      0.57 o
  -2   9   4        9.88        9.26      0.61 o
  -1   9   4       76.16       98.07      1.66 o
   0   9   4        0.87       -0.08      0.61 o
   1   9   4       15.43       19.93      0.73 o
   2   9   4      341.38      341.43      5.54 o
   3   9   4      262.57      238.27      3.56 o
   4   9   4        5.36        3.44      0.73 o
   5   9   4       28.56       30.00      1.98 o
   6   9   4        0.14        1.46      1.37 o
   7   9   4        9.14       14.31      2.26 o
  -7  10   4        0.66        1.70      1.98 o
  -6  10   4        2.41        3.96      1.66 o
  -5  10   4      110.58      100.70      3.76 o
  -4  10   4      205.46      197.84      6.06 o
  -3  10   4      896.11      843.59     12.49 o
  -2  10   4        2.51        3.64      0.61 o
  -1  10   4      748.65      788.01     10.75 o
   0  10   4      107.72      105.79      2.34 o
   1  10   4       40.32       50.73      1.17 o
   2  10   4        0.35        1.37      0.57 o
   3  10   4      237.71      248.09      4.37 o
   4  10   4      289.32      273.48      7.40 o
   5  10   4        3.14        8.17      1.78 o
   6  10   4        1.28        1.41      1.66 o
   7  10   4       11.36        7.36      1.86 o
  -7  11   4        5.89        6.63      2.39 o
  -6  11   4        7.03        3.80      1.94 o
  -5  11   4        1.52        5.26      1.46 o
  -4  11   4      202.72      187.17      5.54 o
  -3  11   4       25.93       21.55      1.13 o
  -2  11   4        8.16        8.85      0.53 o
  -1  11   4      112.69      117.68      2.02 o
   0  11   4       46.08       52.80      1.25 o
   1  11   4       49.61       42.41      1.09 o
   2  11   4       15.78       14.27      0.81 o
   3  11   4        3.99        2.67      0.73 o
   4  11   4        0.17        1.37      1.21 o
   5  11   4       30.44       27.41      2.02 o
   6  11   4        6.77       11.04      1.74 o
  -7  12   4        0.37        5.17      2.43 o
  -6  12   4        0.55        6.10      2.39 o
  -5  12   4       28.28       34.08      2.39 o
  -4  12   4        6.15       10.87      1.98 o
  -3  12   4       81.66       77.62      2.10 o
  -2  12   4       71.58       68.60      1.54 o
  -1  12   4       75.44       68.72      1.37 o
   0  12   4       29.79       27.77      0.93 o
   1  12   4       66.41       74.71      1.58 o
   2  12   4      192.08      185.43      3.23 o
   3  12   4       45.00       46.45      1.50 o
   4  12   4       90.14       81.98      3.44 o
   5  12   4        6.86        3.27      1.41 o
   6  12   4       14.29       20.17      2.59 o
  -6  13   4       14.18       16.70      2.43 o
  -5  13   4       23.05       22.84      2.06 o
  -4  13   4       79.16       74.99      3.31 o
  -3  13   4       11.48       14.96      1.05 o
  -2  13   4        1.59        1.50      0.53 o
  -1  13   4      216.12      241.42      4.12 o
   0  13   4       10.59       11.44      0.73 o
   1  13   4       69.98       69.85      1.66 o
   2  13   4      621.61      597.73      9.14 o
   3  13   4       13.93       10.07      1.01 o
   4  13   4        7.53        6.55      1.41 o
   5  13   4        0.00       -1.33      1.33 o
   6  13   4        3.03        3.72      1.98 o
  -6  14   4       43.27       40.26      3.40 o
  -5  14   4       23.36       18.84      2.26 o
  -4  14   4       14.50        9.58      0.85 o
  -3  14   4      220.78      218.70      4.89 o
  -2  14   4      132.80      134.70      3.19 o
  -1  14   4       97.33       94.47      2.06 o
   0  14   4      194.52      189.55      3.27 o
   1  14   4      196.46      191.41      3.84 o
   2  14   4        8.22        8.97      0.93 o
   3  14   4        7.76        5.54      1.05 o
   4  14   4        3.66        3.68      1.78 o
   5  14   4        7.44       16.70      1.90 o
   6  14   4        6.87       11.64      2.67 o
  -6  15   4       19.91       21.34      2.43 o
  -5  15   4        0.83        3.11      2.30 o
  -4  15   4       15.69       14.31      1.90 o
  -3  15   4      186.27      185.92      4.49 o
  -2  15   4      116.95      117.35      3.03 o
  -1  15   4       69.95       74.54      2.71 o
   0  15   4       22.25       24.26      1.37 o
   1  15   4        0.24        1.21      0.93 o
   2  15   4      156.68      151.15      3.80 o
   3  15   4       66.86       64.68      2.14 o
   4  15   4        6.22        6.99      1.50 o
   5  15   4       14.68       14.31      2.14 o
   6  15   4        0.96        4.29      1.70 o
  -6  16   4       18.79       29.63      2.87 o
  -5  16   4        6.17       11.04      1.94 o
  -4  16   4        9.18        9.06      1.74 o
  -3  16   4        3.79        2.43      0.93 o
  -2  16   4       20.97       21.30      1.05 o
  -1  16   4       70.88       56.39      2.43 o
   0  16   4        6.05        8.45      0.97 o
   1  16   4       13.44       15.36      1.13 o
   2  16   4        1.11        1.21      0.81 o
   3  16   4        5.49        3.64      1.17 o
   4  16   4        0.72        4.20      1.58 o
   5  16   4        1.06        2.67      1.90 o
  -5  17   4        0.75        4.33      2.51 o
  -4  17   4        1.61        5.54      2.14 o
  -3  17   4        0.79       -0.36      0.65 o
  -2  17   4       16.05       17.63      1.01 o
  -1  17   4       30.26       23.81      2.39 o
   0  17   4       55.53       53.44      1.82 o
   1  17   4      177.38      163.04      4.04 o
   2  17   4        4.73        1.50      1.17 o
   3  17   4       13.32       18.39      2.02 o
   4  17   4        0.00        2.59      1.78 o
   5  17   4        9.22       10.07      2.51 o
  -5  18   4        5.43       12.13      2.55 o
  -4  18   4        2.38        4.24      1.62 o
  -3  18   4       11.37       10.96      1.13 o
  -2  18   4       33.34       29.91      1.37 o
  -1  18   4        0.14       -0.73      1.70 o
   0  18   4       46.98       52.43      2.59 o
   1  18   4       31.93       28.34      1.46 o
   2  18   4       23.03       21.71      1.70 o
   3  18   4        0.56        2.30      1.58 o
   4  18   4        4.04       10.31      1.90 o
   5  18   4        3.40        2.10      1.82 o
  -5  19   4       13.69       22.23      2.51 o
  -4  19   4        0.02        2.10      1.82 o
  -3  19   4        1.93        3.84      1.58 o
  -2  19   4       16.34       21.34      2.10 o
  -1  19   4       52.82       52.63      4.00 o
   0  19   4        8.29        5.94      1.62 o
   1  19   4       26.61       30.16      2.47 o
   2  19   4        0.82        3.40      1.82 o
   3  19   4        0.28       -0.04      1.33 o
   4  19   4        3.60        7.20      2.47 o
   5  19   4       10.89       11.84      2.63 o
  -5  20   4        1.13        2.34      2.10 o
  -4  20   4        4.15        1.41      2.18 o
  -3  20   4        5.21        2.10      1.98 o
  -2  20   4       31.25       29.11      2.39 o
  -1  20   4        5.55        8.97      1.74 o
   0  20   4       38.66       31.69      2.63 o
   1  20   4        1.11        1.74      1.66 o
   2  20   4        6.98       13.38      2.51 o
   3  20   4       37.41       45.11      2.99 o
   4  20   4        0.48        3.27      2.02 o
  -4  21   4        0.99       -1.29      2.55 o
  -3  21   4        5.58        9.26      2.18 o
  -2  21   4        1.62       -0.44      2.26 o
  -1  21   4        0.35        1.17      2.14 o
   0  21   4       23.59       23.69      2.14 o
   1  21   4       16.13       18.39      2.06 o
   2  21   4        3.81        6.02      1.58 o
   3  21   4        1.51        4.20      2.18 o
   4  21   4        3.23        4.00      1.90 o
  -4  22   4        1.40        6.95      2.18 o
  -3  22   4        0.18       -1.09      2.59 o
  -2  22   4        1.48        7.40      1.82 o
  -1  22   4        2.64        4.12      1.98 o
   0  22   4        1.44        2.02      2.30 o
   1  22   4        5.21        4.16      1.78 o
   2  22   4        3.55       10.43      2.47 o
   3  22   4        0.36       -0.20      2.55 o
  -3  23   4        5.16        4.37      2.63 o
  -2  23   4        0.20       -2.06      2.43 o
  -1  23   4        6.68       12.98      2.71 o
   0  23   4       53.87       56.80      2.87 o
   1  23   4       16.58       15.56      2.75 o
   2  23   4        8.76       10.43      2.55 o
   3  23   4        0.88        3.15      3.40 o
  -2  24   4        0.61        2.34      2.79 o
  -1  24   4        1.05        5.94      2.59 o
   0  24   4        0.05       -2.51      2.51 o
   1  24   4        4.24        3.07      2.18 o
   2  24   4        7.38        5.54      2.59 o
  -1  25   4        0.13        2.59      1.98 o
   0  25   4        1.27        3.11      2.22 o
   1  25   4        0.50        1.25      1.90 o
  -7   1   5        7.10       14.35      2.67 o
  -6   1   5       92.83       85.58      3.68 o
  -5   1   5        0.02       -0.73      1.37 o
  -4   1   5        0.96        2.79      0.61 o
  -3   1   5        6.47        9.01      0.61 o
  -2   1   5      996.75     1017.83     11.64 o
  -1   1   5       44.72       43.05      0.73 o
   0   1   5        0.40        0.77      0.44 o
   1   1   5        1.51        2.79      0.61 o
   2   1   5        0.86        3.56      0.32 o
   3   1   5       20.37       18.96      0.73 o
   4   1   5        0.03        1.05      0.61 o
   5   1   5        0.01       -0.65      1.17 o
   6   1   5        1.12        5.78      1.17 o
   7   1   5        5.72        8.85      1.37 o
  -7   2   5       39.27       34.32      2.47 o
  -6   2   5       80.47       77.01      3.48 o
  -5   2   5        4.02        1.46      1.05 o
  -4   2   5        1.39        3.40      0.65 o
  -3   2   5       93.12      105.71      1.74 o
  -2   2   5      200.03      185.92      2.43 o
  -1   2   5      639.75      598.50      6.95 o
   0   2   5        3.42        1.66      0.16 o
   1   2   5      390.53      351.46      4.45 o
   2   2   5      158.05      176.74      2.55 o
   3   2   5       38.25       47.86      1.09 o
   4   2   5       41.20       39.17      1.09 o
   5   2   5        0.73        1.62      0.97 o
   6   2   5        4.08        7.36      1.13 o
   7   2   5       45.71       36.30      1.86 o
  -7   3   5       22.09       31.05      3.03 o
  -6   3   5       19.30       23.57      2.22 o
  -5   3   5       12.67       16.21      1.21 o
  -4   3   5      320.35      304.44      4.69 o
  -3   3   5       15.34        8.65      0.49 o
  -2   3   5        1.19        2.47      0.32 o
  -1   3   5     2429.75     2498.77     27.81 o
   0   3   5      266.88      239.16      3.11 o
   1   3   5      185.90      219.55      2.95 o
   2   3   5      246.95      263.41      3.60 o
   3   3   5      102.18      106.00      1.90 o
   4   3   5       52.37       56.96      1.29 o
   5   3   5        4.58        6.43      0.97 o
   6   3   5        0.11       -0.89      1.37 o
   7   3   5        0.02       -0.81      1.37 o
  -7   4   5        6.72        2.63      2.59 o
  -6   4   5        2.41        2.10      1.46 o
  -5   4   5        3.93        3.23      0.85 o
  -4   4   5        4.33        4.57      0.61 o
  -3   4   5        2.76        1.13      0.36 o
  -2   4   5        0.08        2.43      0.36 o
  -1   4   5      569.40      681.33      7.96 o
   0   4   5      789.03      808.02      9.94 o
   1   4   5      652.35      749.53      9.22 o
   2   4   5      268.17      266.16      3.64 o
   3   4   5       39.21       29.59      0.77 o
   4   4   5       95.42       85.58      1.70 o
   5   4   5       64.85       63.27      1.94 o
   6   4   5        0.35        1.21      1.09 o
   7   4   5        9.98       13.06      1.74 o
  -7   5   5       39.63       48.35      2.95 o
  -6   5   5        1.04        0.16      2.10 o
  -5   5   5       12.81       13.02      1.21 o
  -4   5   5      245.49      228.00      4.00 o
  -3   5   5       36.73       29.39      0.81 o
  -2   5   5      313.32      279.06      3.84 o
  -1   5   5        3.08        5.90      0.40 o
   0   5   5       76.18       58.62      1.01 o
   1   5   5      926.39      980.47     12.17 o
   2   5   5        1.26       -0.16      0.32 o
   3   5   5        0.74        1.05      0.49 o
   4   5   5       78.69       79.23      1.54 o
   5   5   5       47.94       46.29      1.58 o
   6   5   5        2.79       -0.40      1.41 o
   7   5   5        9.18       13.87      1.86 o
  -7   6   5       22.31       21.06      2.59 o
  -6   6   5       19.40       19.00      2.10 o
  -5   6   5       23.18       20.25      1.82 o
  -4   6   5       54.32       58.86      1.98 o
  -3   6   5       48.20       41.76      0.89 o
  -2   6   5       13.26       19.12      0.69 o
  -1   6   5      301.40      361.73      5.17 o
   0   6   5     1631.73     1680.16     20.25 o
   1   6   5        1.55        8.21      0.40 o
   2   6   5      107.97      111.25      1.70 o
   3   6   5      258.60      241.62      3.48 o
   4   6   5      211.90      201.08      3.19 o
   5   6   5      149.01      148.20      3.31 o
   6   6   5        1.53        2.83      1.21 o
   7   6   5        2.22        2.75      1.58 o
  -7   7   5        2.43        5.54      1.86 o
  -6   7   5        2.30        5.42      1.86 o
  -5   7   5       12.90       12.45      2.06 o
  -4   7   5      348.04      340.83      9.14 o
  -3   7   5      398.95      390.23      5.50 o
  -2   7   5      104.62       87.88      1.62 o
  -1   7   5       91.03       80.28      1.50 o
   0   7   5      566.36      571.09      7.16 o
   1   7   5      443.53      456.12      5.82 o
   2   7   5      163.04      141.65      2.34 o
   3   7   5      157.41      155.68      2.51 o
   4   7   5       87.00       82.95      1.78 o
   5   7   5       25.96       26.92      1.33 o
   6   7   5        3.30        5.01      1.62 o
   7   7   5        0.82        2.87      1.74 o
  -7   8   5       21.38       24.30      2.87 o
  -6   8   5       22.96       29.27      2.71 o
  -5   8   5        0.09        0.57      1.50 o
  -4   8   5      108.27      114.57      3.80 o
  -3   8   5        0.51        1.09      0.61 o
  -2   8   5      104.73      106.20      1.82 o
  -1   8   5        1.92        0.69      0.36 o
   0   8   5       64.56       58.37      1.13 o
   1   8   5        0.89        0.12      0.36 o
   2   8   5       83.94       79.52      1.66 o
   3   8   5        0.00        0.61      0.40 o
   4   8   5        1.18        2.87      0.61 o
   5   8   5       54.17       54.13      1.86 o
   6   8   5        3.63        3.80      1.21 o
  -7   9   5       11.00        4.33      2.14 o
  -6   9   5       11.85       21.10      2.75 o
  -5   9   5        0.01        1.17      1.54 o
  -4   9   5      304.16      293.00      6.31 o
  -3   9   5      192.58      193.07      3.27 o
  -2   9   5      161.62      153.41      2.43 o
  -1   9   5       15.71       16.98      0.65 o
   0   9   5       42.55       45.07      0.97 o
   1   9   5      205.44      215.35      3.56 o
   2   9   5       10.25        8.61      0.61 o
   3   9   5      134.98      121.88      2.06 o
   4   9   5       29.40       30.64      1.29 o
   5   9   5        1.49       -0.93      1.54 o
   6   9   5        0.38        1.21      1.82 o
  -7  10   5        0.07        7.68      3.03 o
  -6  10   5        1.53        3.96      1.86 o
  -5  10   5       39.77       41.11      2.43 o
  -4  10   5        1.76        1.86      0.85 o
  -3  10   5        0.78        1.17      0.57 o
  -2  10   5       70.95       68.12      1.41 o
  -1  10   5        0.12        0.49      0.40 o
   0  10   5       61.48       61.37      1.29 o
   1  10   5       35.82       38.61      1.13 o
   2  10   5       50.94       51.22      1.13 o
   3  10   5       19.67       21.67      0.77 o
   4  10   5        1.71        2.55      0.81 o
   5  10   5        9.05        4.97      1.41 o
   6  10   5        0.21        2.99      2.02 o
  -7  11   5        0.12       -1.62      2.63 o
  -6  11   5       14.04       26.20      2.63 o
  -5  11   5        0.04        2.71      1.58 o
  -4  11   5        1.67        2.99      1.01 o
  -3  11   5       13.05       12.77      1.17 o
  -2  11   5       20.72       19.81      0.97 o
  -1  11   5      152.98      160.29      2.59 o
   0  11   5       15.32       15.73      0.65 o
   1  11   5       60.72       63.10      1.58 o
   2  11   5      390.73      368.48      6.14 o
   3  11   5       90.27       86.67      2.14 o
   4  11   5       18.87       25.14      1.70 o
   5  11   5        0.00        2.95      1.62 o
   6  11   5        9.68       14.11      1.90 o
  -6  12   5        6.81        8.37      1.98 o
  -5  12   5        4.49        3.56      1.66 o
  -4  12   5        2.87        4.73      0.97 o
  -3  12   5      260.64      271.82      5.94 o
  -2  12   5      247.88      235.60      4.61 o
  -1  12   5       20.69       19.85      0.73 o
   0  12   5       23.15       28.18      0.81 o
   1  12   5      115.10      102.96      1.98 o
   2  12   5        0.10       -0.49      0.49 o
   3  12   5      160.51      159.36      5.09 o
   4  12   5       12.72       15.36      1.58 o
   5  12   5        4.63        5.82      1.58 o
   6  12   5        7.88        5.42      1.94 o
  -6  13   5       44.76       57.85      3.80 o
  -5  13   5       18.24       19.44      1.94 o
  -4  13   5      102.85      108.46      2.83 o
  -3  13   5        2.05        0.93      1.01 o
  -2  13   5       11.66       16.01      0.97 o
  -1  13   5       91.33       91.40      2.02 o
   0  13   5       40.38       31.73      1.01 o
   1  13   5       36.15       34.44      1.09 o
   2  13   5       45.01       38.57      1.33 o
   3  13   5       22.30       20.58      1.54 o
   4  13   5       37.43       34.56      2.06 o
   5  13   5       16.03       17.22      2.34 o
   6  13   5        0.21        4.08      1.74 o
  -6  14   5        0.61        1.21      2.43 o
  -5  14   5       10.23       10.67      2.47 o
  -4  14   5       31.13       28.74      1.37 o
  -3  14   5       68.87       71.88      2.26 o
  -2  14   5      133.55      116.18      2.99 o
  -1  14   5        2.69        4.85      0.65 o
   0  14   5        8.50        7.88      0.69 o
   1  14   5       26.77       29.11      1.01 o
   2  14   5        5.54        4.81      1.21 o
   3  14   5        3.84        1.29      1.94 o
   4  14   5        6.62        4.49      1.29 o
   5  14   5        3.52        3.68      1.70 o
   6  14   5       21.29       15.89      2.14 o
  -6  15   5        9.07       15.32      3.07 o
  -5  15   5        2.88        4.69      1.90 o
  -4  15   5        9.30       11.24      1.90 o
  -3  15   5      131.43      128.11      3.31 o
  -2  15   5       90.15       83.64      2.34 o
  -1  15   5        4.48        5.01      0.85 o
   0  15   5       82.27       82.02      2.39 o
   1  15   5       66.17       62.58      1.90 o
   2  15   5       58.76       55.71      2.39 o
   3  15   5        2.12        2.26      1.25 o
   4  15   5       73.41       65.85      2.87 o
   5  15   5       14.03       13.10      2.26 o
  -6  16   5        0.21        4.24      2.02 o
  -5  16   5       94.87      104.54      4.61 o
  -4  16   5       18.46       16.01      2.06 o
  -3  16   5        1.30        2.83      1.09 o
  -2  16   5        0.23        3.11      0.69 o
  -1  16   5       31.47       28.22      1.29 o
   0  16   5        6.22        6.06      1.37 o
   1  16   5        5.03        7.28      1.09 o
   2  16   5        4.07        3.27      0.69 o
   3  16   5       25.61       23.97      1.94 o
   4  16   5       13.47        5.82      1.94 o
   5  16   5        6.85       14.92      2.02 o
  -5  17   5       24.37       31.49      2.87 o
  -4  17   5        0.03       -0.44      1.41 o
  -3  17   5        0.76        0.00      0.73 o
  -2  17   5       63.80       54.45      1.94 o
  -1  17   5        3.63        4.85      1.09 o
   0  17   5       46.26       42.49      2.30 o
   1  17   5       11.63       11.36      1.01 o
   2  17   5        8.05        8.77      2.47 o
   3  17   5       24.79       23.65      2.26 o
   4  17   5       23.00       19.40      2.14 o
   5  17   5        4.51        5.82      2.02 o
  -5  18   5       21.80       31.17      2.87 o
  -4  18   5        0.71        0.44      2.39 o
  -3  18   5       17.73       19.77      1.41 o
  -2  18   5        0.10       -0.12      1.78 o
  -1  18   5       50.11       48.07      2.14 o
   0  18   5        7.39        8.97      1.62 o
   1  18   5        0.61        4.61      1.82 o
   2  18   5       30.25       22.23      2.34 o
   3  18   5        1.29        5.82      1.90 o
   4  18   5       11.26       12.37      1.78 o
  -5  19   5       16.62       19.16      2.51 o
  -4  19   5        0.35       -1.50      1.50 o
  -3  19   5        0.62        1.66      1.98 o
  -2  19   5       30.91       18.35      2.02 o
  -1  19   5       19.25       20.98      1.37 o
   0  19   5       10.76        6.51      1.90 o
   1  19   5        3.89        6.27      1.82 o
   2  19   5        2.83        4.24      2.14 o
   3  19   5        3.55        6.95      1.78 o
   4  19   5       19.64       21.67      2.51 o
  -4  20   5       11.26       16.74      2.83 o
  -3  20   5        2.02        4.73      1.82 o
  -2  20   5        0.05        1.70      1.54 o
  -1  20   5        7.06        9.66      1.25 o
   0  20   5        7.46        6.87      1.50 o
   1  20   5       24.20       25.39      1.94 o
   2  20   5        2.96        0.28      1.90 o
   3  20   5        1.28        3.36      1.82 o
   4  20   5        0.00        2.39      2.39 o
  -4  21   5        0.43        1.66      2.10 o
  -3  21   5       21.14       19.73      2.06 o
  -2  21   5        9.45       11.68      1.82 o
  -1  21   5       22.33       33.80      2.75 o
   0  21   5        2.07        5.21      2.22 o
   1  21   5       31.04       34.48      3.11 o
   2  21   5        0.78        1.29      1.70 o
   3  21   5        2.21        4.77      3.36 o
  -3  22   5        2.06        4.93      2.26 o
  -2  22   5        2.87        5.86      2.18 o
  -1  22   5        9.48        9.38      2.43 o
   0  22   5        8.35        7.92      1.94 o
   1  22   5        0.17       -0.89      2.34 o
   2  22   5       18.43       26.03      2.83 o
   3  22   5        6.11        3.27      3.11 o
  -3  23   5        3.80        5.86      2.18 o
  -2  23   5        2.54        4.93      3.48 o
  -1  23   5        3.89        5.42      2.10 o
   0  23   5        0.05        0.93      1.98 o
   1  23   5       13.28       13.10      1.86 o
   2  23   5        2.81        1.25      2.22 o
  -2  24   5       14.93       18.60      2.34 o
  -1  24   5        2.38        6.23      1.78 o
   0  24   5        5.38       12.09      2.79 o
   1  24   5       16.87       14.63      2.59 o
  -7   0   6       10.97       14.80      3.03 o
  -6   0   6       29.19       23.04      3.52 o
  -5   0   6      110.14       91.48      4.65 o
  -4   0   6       31.78       17.87      1.05 o
  -3   0   6       61.58       54.37      1.58 o
  -2   0   6      452.97      385.05      6.83 o
  -1   0   6      478.70      513.89      8.69 o
   0   0   6      195.06      177.22      4.85 o
   1   0   6      548.80      576.34     13.54 o
   2   0   6      394.11      473.66      9.30 o
   3   0   6       24.85       29.27      1.09 o
   4   0   6      244.32      231.19      4.93 o
   5   0   6       13.39       14.88      1.54 o
   6   0   6        9.93       13.14      1.58 o
  -7   1   6        8.77        7.76      2.30 o
  -6   1   6       11.29       16.94      2.14 o
  -5   1   6      234.99      214.98      6.06 o
  -4   1   6       16.98       16.33      0.93 o
  -3   1   6        0.26        1.37      0.40 o
  -2   1   6      156.37      139.91      2.02 o
  -1   1   6      311.85      276.15      3.48 o
   0   1   6        1.88        2.43      0.65 o
   1   1   6      141.40      126.65      2.67 o
   2   1   6      197.32      204.39      3.27 o
   3   1   6       52.64       46.89      1.05 o
   4   1   6        9.20       12.41      0.69 o
   5   1   6      187.81      187.74      3.84 o
   6   1   6       98.77      102.68      2.91 o
   7   1   6        0.48       -0.61      1.21 o
  -7   2   6        1.00        8.73      2.22 o
  -6   2   6       23.03       25.02      2.14 o
  -5   2   6       22.86       21.63      1.58 o
  -4   2   6        8.34       14.47      0.85 o
  -3   2   6        2.50        2.51      0.44 o
  -2   2   6      155.21      200.91      2.71 o
  -1   2   6      660.83      680.56      7.96 o
   0   2   6       11.23        6.39      0.69 o
   1   2   6        0.91        2.51      0.81 o
   2   2   6       83.17      111.57      1.66 o
   3   2   6       48.92       50.53      1.09 o
   4   2   6       86.75       82.95      1.70 o
   5   2   6        6.02       16.29      1.25 o
   6   2   6        0.52        2.83      1.25 o
  -7   3   6       25.89       33.27      2.79 o
  -6   3   6        7.45        5.50      2.18 o
  -5   3   6       93.07       90.63      3.31 o
  -4   3   6       46.10       48.59      1.29 o
  -3   3   6       14.50       12.69      0.57 o
  -2   3   6      131.72      158.91      2.18 o
  -1   3   6        3.83        1.78      0.28 o
   0   3   6        8.01       10.43      0.28 o
   1   3   6      108.01      109.43      1.54 o
   2   3   6        2.34        2.55      0.28 o
   3   3   6        2.54        4.65      0.44 o
   4   3   6        0.70        1.70      0.65 o
   5   3   6      114.52      120.83      2.79 o
   6   3   6       71.06       81.82      2.55 o
  -7   4   6       16.51       15.04      2.71 o
  -6   4   6        3.51        1.78      1.41 o
  -5   4   6        4.91        3.92      1.82 o
  -4   4   6       68.85       61.85      1.82 o
  -3   4   6       47.11       49.64      1.05 o
  -2   4   6       44.81       49.32      0.97 o
  -1   4   6      335.81      345.60      4.29 o
   0   4   6      184.57      194.57      2.67 o
   1   4   6        9.48        9.18      0.32 o
   2   4   6       59.66       60.15      1.09 o
   3   4   6       19.27       21.22      0.69 o
   4   4   6       15.60       11.72      0.69 o
   5   4   6        1.20        1.62      0.77 o
   6   4   6        2.99        6.31      1.46 o
  -7   5   6        0.16        2.02      1.86 o
  -6   5   6        0.07       -0.20      2.06 o
  -5   5   6        0.18        1.66      1.54 o
  -4   5   6       52.01       50.65      1.66 o
  -3   5   6      176.76      177.75      2.95 o
  -2   5   6        9.34        8.17      0.44 o
  -1   5   6        5.59        5.30      0.40 o
   0   5   6        3.91        4.85      0.32 o
   1   5   6        0.61       -0.20      0.20 o
   2   5   6      121.93      131.34      2.14 o
   3   5   6      178.65      171.61      2.67 o
   4   5   6       49.32       48.07      1.13 o
   5   5   6       18.82       20.66      1.01 o
   6   5   6        9.99        7.96      1.25 o
  -7   6   6        5.87        4.24      2.30 o
  -6   6   6       13.62       13.34      2.06 o
  -5   6   6        0.02        0.49      1.74 o
  -4   6   6      130.81      124.99      2.95 o
  -3   6   6       13.50       14.43      0.69 o
  -2   6   6       59.60       49.20      0.97 o
  -1   6   6      257.22      262.80      3.92 o
   0   6   6      158.99      166.27      2.39 o
   1   6   6        9.95       10.87      0.44 o
   2   6   6        4.38        3.60      0.36 o
   3   6   6       49.75       49.16      1.09 o
   4   6   6      193.07      178.52      2.91 o
   5   6   6       43.70       35.78      1.33 o
   6   6   6        3.29        2.83      1.13 o
  -7   7   6       10.60       14.23      2.14 o
  -6   7   6        0.22       -1.37      1.50 o
  -5   7   6       29.62       24.98      2.39 o
  -4   7   6       23.84       22.23      1.29 o
  -3   7   6      357.15      360.71      5.78 o
  -2   7   6      161.78      155.64      2.63 o
  -1   7   6        0.54        1.98      0.44 o
   0   7   6       16.49       16.66      0.57 o
   1   7   6      265.71      234.99      3.31 o
   2   7   6      154.65      158.02      2.34 o
   3   7   6       19.16       19.36      0.73 o
   4   7   6        1.28        2.55      0.61 o
   5   7   6        6.70        7.16      0.81 o
   6   7   6        0.60        3.60      1.50 o
  -7   8   6       14.28       18.76      2.79 o
  -6   8   6        1.71        2.91      2.30 o
  -5   8   6       28.65       29.43      2.43 o
  -4   8   6        9.98       12.29      1.17 o
  -3   8   6      336.38      334.32      5.42 o
  -2   8   6       18.64       13.30      0.73 o
  -1   8   6        1.10        3.76      0.44 o
   0   8   6      197.25      191.09      2.75 o
   1   8   6        5.88        4.65      0.44 o
   2   8   6       63.64       65.41      1.29 o
   3   8   6      172.34      151.72      2.55 o
   4   8   6       58.52       60.72      1.74 o
   5   8   6        4.19        7.03      1.37 o
   6   8   6        1.84        1.98      1.70 o
  -7   9   6        2.21        4.85      2.14 o
  -6   9   6       41.90       41.44      2.83 o
  -5   9   6       10.27       11.72      1.58 o
  -4   9   6       91.46       85.38      2.39 o
  -3   9   6       19.40       20.05      0.97 o
  -2   9   6        5.62        6.79      0.61 o
  -1   9   6       23.06       18.03      0.65 o
   0   9   6       95.66       93.18      1.70 o
   1   9   6      388.33      342.81      4.73 o
   2   9   6      127.32      127.62      2.18 o
   3   9   6       15.34       11.89      0.77 o
   4   9   6        1.17        1.37      0.81 o
   5   9   6       12.98       12.37      1.37 o
   6   9   6       25.30       25.47      1.70 o
  -6  10   6        0.53        1.33      1.90 o
  -5  10   6       13.57       15.56      1.86 o
  -4  10   6       97.69       88.29      2.55 o
  -3  10   6      734.76      701.99     13.50 o
  -2  10   6       39.21       32.95      1.01 o
  -1  10   6      147.33      145.45      2.63 o
   0  10   6       60.99       62.46      1.33 o
   1  10   6        8.25        7.20      0.57 o
   2  10   6      638.84      625.34      8.97 o
   3  10   6       57.85       50.69      1.37 o
   4  10   6        0.73        1.21      0.73 o
   5  10   6        0.27        4.89      1.17 o
   6  10   6        4.98       10.15      1.74 o
  -6  11   6       55.82       53.44      3.23 o
  -5  11   6       14.84       15.24      2.22 o
  -4  11   6       84.34       74.83      2.34 o
  -3  11   6      300.29      333.14      7.11 o
  -2  11   6       10.81       11.00      0.77 o
  -1  11   6        2.13        3.07      0.53 o
   0  11   6       18.09       15.89      0.69 o
   1  11   6       19.60       13.83      0.65 o
   2  11   6        0.00        0.04      0.57 o
   3  11   6       14.24       12.49      0.69 o
   4  11   6       10.00       12.45      1.13 o
   5  11   6        8.27        4.57      1.21 o
   6  11   6        4.14        5.54      1.41 o
  -6  12   6        5.14       10.51      2.18 o
  -5  12   6       13.54       22.68      2.47 o
  -4  12   6        5.28        9.50      1.25 o
  -3  12   6      412.21      425.96      8.89 o
  -2  12   6       53.70       53.64      1.50 o
  -1  12   6       17.98       15.77      0.73 o
   0  12   6        4.36        3.72      0.61 o
   1  12   6       12.00       12.37      0.73 o
   2  12   6      305.66      307.31      5.94 o
   3  12   6        8.97        8.33      1.05 o
   4  12   6        0.34        0.77      1.25 o
   5  12   6        1.06        4.89      1.78 o
   6  12   6        0.18       -1.13      1.29 o
  -6  13   6        1.08        2.55      2.67 o
  -5  13   6       12.45       14.19      2.14 o
  -4  13   6       23.63       27.77      1.66 o
  -3  13   6       50.66       51.83      1.90 o
  -2  13   6       92.81       96.94      2.59 o
  -1  13   6       11.88       15.77      0.81 o
   0  13   6       20.75       15.40      0.77 o
   1  13   6       37.90       37.23      1.05 o
   2  13   6       86.37       74.10      1.90 o
   3  13   6        0.65        1.25      0.97 o
   4  13   6        0.19       -0.81      1.33 o
   5  13   6        8.31        8.13      1.66 o
  -6  14   6        1.36       11.97      2.26 o
  -5  14   6        0.78        2.63      2.39 o
  -4  14   6       15.03       14.47      1.21 o
  -3  14   6       16.43       15.81      1.25 o
  -2  14   6       11.99       12.29      1.13 o
  -1  14   6      115.11      105.35      2.59 o
   0  14   6       50.21       48.55      1.29 o
   1  14   6        1.08        1.09      0.44 o
   2  14   6        0.32        3.19      2.22 o
   3  14   6       10.61       15.00      1.58 o
   4  14   6        0.94        5.09      2.06 o
   5  14   6        3.59        4.61      1.54 o
  -5  15   6       19.64       19.69      2.06 o
  -4  15   6       57.59       59.63      3.27 o
  -3  15   6       17.51       15.56      1.33 o
  -2  15   6       34.06       31.65      1.62 o
  -1  15   6       22.52       23.57      1.66 o
   0  15   6       64.50       58.70      1.86 o
   1  15   6        3.62        5.38      0.97 o
   2  15   6        3.91        5.86      1.90 o
   3  15   6       40.10       41.36      2.39 o
   4  15   6        7.10       12.37      1.90 o
   5  15   6        2.11        0.36      1.54 o
  -5  16   6       10.01       13.91      3.15 o
  -4  16   6       17.34       13.87      1.86 o
  -3  16   6        0.23        1.70      1.01 o
  -2  16   6        3.64        4.00      0.89 o
  -1  16   6       67.86       56.43      2.30 o
   0  16   6        8.53        6.99      1.09 o
   1  16   6        7.66        7.28      1.21 o
   2  16   6        4.11       -0.69      1.46 o
   3  16   6        1.95        1.17      1.25 o
   4  16   6        3.47        5.01      1.41 o
   5  16   6        6.66        9.74      1.78 o
  -5  17   6        0.74        2.63      2.18 o
  -4  17   6        6.96        5.30      2.26 o
  -3  17   6        1.98        2.18      1.09 o
  -2  17   6        2.85        6.83      1.78 o
  -1  17   6       86.44       74.83      2.71 o
   0  17   6      102.57       92.01      2.63 o
   1  17   6        0.22       -0.24      1.50 o
   2  17   6        2.11        2.75      1.54 o
   3  17   6       23.64       22.36      2.06 o
   4  17   6        0.34        3.11      1.58 o
  -5  18   6        7.80        8.09      1.94 o
  -4  18   6        0.39        4.53      1.70 o
  -3  18   6        1.56        1.25      1.46 o
  -2  18   6        2.79        5.86      1.58 o
  -1  18   6        0.03       -0.40      0.89 o
   0  18   6        6.36        8.61      1.25 o
   1  18   6        0.12        0.16      1.13 o
   2  18   6        8.63        8.25      1.41 o
   3  18   6        5.00        3.72      1.58 o
   4  18   6        0.28        4.33      2.59 o
  -4  19   6        0.00        4.85      2.30 o
  -3  19   6        0.26        0.00      1.66 o
  -2  19   6        2.98        3.15      1.50 o
  -1  19   6        8.00       10.43      1.17 o
   0  19   6       29.69       27.77      1.66 o
   1  19   6       16.68       12.33      1.74 o
   2  19   6        8.42       17.30      2.22 o
   3  19   6        1.83        1.17      2.79 o
   4  19   6        8.70       12.61      2.14 o
  -4  20   6       18.14       21.18      2.51 o
  -3  20   6        0.93        3.60      2.30 o
  -2  20   6       10.98       18.84      2.59 o
  -1  20   6        9.77       11.76      1.90 o
   0  20   6       10.98       10.47      1.37 o
   1  20   6       17.31       20.37      1.94 o
   2  20   6        1.56        1.54      2.06 o
   3  20   6        1.64       22.40      5.01 o
  -3  21   6        9.71       14.92      2.30 o
  -1  21   6        6.60        3.40      1.82 o
   0  21   6       12.82       12.09      1.46 o
   1  21   6       16.52       24.38      2.34 o
   2  21   6        1.50        6.10      2.10 o
   3  21   6        2.45        7.40      2.18 o
  -3  22   6       12.19       16.41      2.14 o
  -2  22   6        0.88        7.48      3.15 o
  -1  22   6        3.18        5.94      1.94 o
   0  22   6        8.32       12.05      2.26 o
   1  22   6       11.09        8.61      2.06 o
   2  22   6        2.27        1.78      1.66 o
  -2  23   6       23.30       27.53      2.43 o
  -1  23   6        3.55       10.19      2.59 o
   0  23   6        2.01        5.42      1.70 o
   1  23   6       23.75       23.93      2.30 o
  -7   1   7       13.78       14.67      2.75 o
  -6   1   7       13.62       19.77      2.47 o
  -5   1   7        7.48        6.95      1.74 o
  -4   1   7       13.89       11.00      0.81 o
  -3   1   7        2.17        2.83      0.53 o
  -2   1   7       37.13       35.41      0.73 o
  -1   1   7       30.86       31.65      0.61 o
   0   1   7        3.01        5.09      0.81 o
   1   1   7      305.45      321.10      5.78 o
   2   1   7       25.84       30.76      0.57 o
   3   1   7       10.62       11.52      0.49 o
   4   1   7        3.07        4.45      0.73 o
   5   1   7        6.23        6.47      1.13 o
   6   1   7        0.66        3.80      1.90 o
  -7   2   7       41.58       41.03      2.91 o
  -6   2   7       42.85       31.41      2.79 o
  -5   2   7        0.38        3.07      1.37 o
  -4   2   7        1.02        2.18      0.97 o
  -3   2   7        2.48        1.58      0.49 o
  -2   2   7        0.47        2.10      0.40 o
  -1   2   7       43.35       37.19      0.69 o
   0   2   7      125.90      133.20      2.83 o
   1   2   7        4.88        4.16      0.81 o
   2   2   7        0.57        1.86      0.16 o
   3   2   7        0.01        0.49      0.36 o
   4   2   7       53.51       48.96      1.66 o
   5   2   7        2.47        4.65      1.01 o
   6   2   7        0.01        6.47      1.74 o
  -7   3   7        0.56        0.89      1.78 o
  -6   3   7       23.97       34.36      3.76 o
  -5   3   7       85.52       82.95      3.19 o
  -4   3   7       14.60       16.86      1.13 o
  -3   3   7      123.11      130.25      2.26 o
  -2   3   7      200.41      188.50      2.75 o
  -1   3   7       43.48       39.54      0.73 o
   0   3   7      190.66      209.08      3.92 o
   1   3   7       64.79       65.81      2.02 o
   2   3   7        0.34        1.94      0.20 o
   3   3   7       83.41       88.61      1.62 o
   4   3   7        1.26        1.17      0.77 o
   5   3   7        1.36        1.90      1.01 o
   6   3   7       12.59       11.24      2.79 o
  -7   4   7       22.30       24.70      2.55 o
  -6   4   7        9.25       26.28      4.37 o
  -5   4   7       53.00       53.93      2.67 o
  -4   4   7       15.53       14.63      1.09 o
  -3   4   7       46.02       42.57      1.05 o
  -2   4   7     1127.85     1127.58     14.07 o
  -1   4   7        0.28        1.25      0.32 o
   0   4   7       10.80       10.87      0.28 o
   1   4   7        0.01        1.62      1.05 o
   2   4   7      150.78      139.43      2.14 o
   3   4   7       67.50       73.05      1.37 o
   4   4   7        1.65        2.91      0.77 o
   5   4   7        0.74        1.90      0.89 o
   6   4   7       13.31       13.58      3.64 o
  -7   5   7        0.00        2.30      2.06 o
  -6   5   7       24.14       34.04      3.68 o
  -5   5   7       15.92       19.16      2.06 o
  -4   5   7       13.38       10.75      0.81 o
  -3   5   7      149.59      141.65      2.39 o
  -2   5   7       69.34       79.52      1.50 o
  -1   5   7       31.85       36.06      0.77 o
   0   5   7        7.43        9.18      0.32 o
   1   5   7       43.74       52.11      0.97 o
   2   5   7       27.04       20.86      0.61 o
   3   5   7       31.96       35.45      0.89 o
   4   5   7        7.04        8.65      0.81 o
   5   5   7        9.08        7.48      0.97 o
   6   5   7        6.01       13.06      3.07 o
  -6   6   7        1.97        4.77      2.22 o
  -5   6   7        4.15        0.73      1.17 o
  -4   6   7       27.13       24.58      1.05 o
  -3   6   7       13.84       10.79      0.61 o
  -2   6   7      495.72      494.04      7.68 o
  -1   6   7        2.98        7.24      0.44 o
   0   6   7       74.85       74.63      1.33 o
   1   6   7        9.09       13.99      0.44 o
   2   6   7       87.66       78.10      1.41 o
   3   6   7      148.74      156.45      2.51 o
   4   6   7        0.69        1.98      0.73 o
   5   6   7       18.36       19.44      1.09 o
   6   6   7        2.06        1.90      2.34 o
  -6   7   7       48.84       51.30      2.95 o
  -5   7   7        0.61        3.68      1.41 o
  -4   7   7        1.51        0.89      1.01 o
  -3   7   7      260.07      255.08      4.45 o
  -2   7   7      149.39      142.05      2.63 o
  -1   7   7       49.17       45.60      1.09 o
   0   7   7       44.40       44.95      0.89 o
   1   7   7       61.34       64.03      1.25 o
   2   7   7      341.56      328.13      4.77 o
   3   7   7      103.34      100.74      2.02 o
   4   7   7        0.00        0.69      0.73 o
   5   7   7        0.38       -0.32      0.69 o
   6   7   7        7.32       15.24      2.91 o
  -6   8   7        0.02        2.22      1.82 o
  -5   8   7       26.88       29.79      2.22 o
  -4   8   7        0.49        1.70      1.09 o
  -3   8   7        4.01        6.51      0.73 o
  -2   8   7       65.84       60.23      1.41 o
  -1   8   7        4.68        4.45      0.53 o
   0   8   7        1.29        1.50      0.36 o
   1   8   7      134.17      128.47      2.18 o
   2   8   7       13.26       14.39      0.61 o
   3   8   7       26.91       22.68      0.85 o
   4   8   7       45.73       44.67      1.54 o
   5   8   7       46.27       45.84      1.98 o
   6   8   7        0.31        6.51      4.00 o
  -6   9   7       53.32       56.03      3.03 o
  -5   9   7        1.35        5.01      1.90 o
  -4   9   7        2.14        3.96      1.09 o
  -3   9   7      154.81      148.44      2.79 o
  -2   9   7       13.46       12.57      0.77 o
  -1   9   7       17.99       22.36      0.81 o
   0   9   7       38.62       35.33      0.93 o
   1   9   7        2.76        3.92      0.44 o
   2   9   7       16.17       16.66      0.77 o
   3   9   7      235.75      225.21      4.04 o
   4   9   7        1.00        0.81      0.73 o
   5   9   7        0.89        1.41      1.13 o
  -6  10   7        3.31        5.34      1.94 o
  -5  10   7       37.02       37.19      2.34 o
  -4  10   7       15.03       19.36      1.33 o
  -3  10   7       28.73       30.88      1.54 o
  -2  10   7       57.93       63.79      1.74 o
  -1  10   7        0.56        2.26      0.61 o
   0  10   7       52.57       48.35      1.17 o
   1  10   7       75.16       73.94      1.46 o
   2  10   7       99.24       88.53      1.90 o
   3  10   7       11.91       12.21      0.97 o
   4  10   7        0.50       -0.08      0.85 o
   5  10   7       13.41       18.39      1.50 o
  -6  11   7        1.23        5.94      2.51 o
  -5  11   7        4.70        9.78      1.66 o
  -4  11   7       43.40       47.82      1.98 o
  -3  11   7        3.77        4.04      0.93 o
  -2  11   7       78.73       75.92      1.66 o
  -1  11   7       87.62       88.09      1.78 o
   0  11   7       69.42       59.18      1.41 o
   1  11   7       36.08       30.68      0.93 o
   2  11   7       14.39       14.88      0.81 o
   3  11   7       11.05        7.64      0.93 o
   4  11   7        5.27        4.65      1.01 o
   5  11   7       33.76       37.72      1.78 o
  -6  12   7        7.69        7.16      2.18 o
  -5  12   7        0.02        1.58      1.70 o
  -4  12   7        6.42        8.65      1.29 o
  -3  12   7      100.42       94.84      2.79 o
  -2  12   7       13.26       13.99      0.85 o
  -1  12   7        0.45        0.08      0.61 o
   0  12   7       40.42       39.62      1.09 o
   1  12   7        2.44        3.15      0.57 o
   2  12   7       17.66       16.45      0.89 o
   3  12   7       30.51       34.12      1.70 o
   4  12   7        1.74        4.04      1.09 o
   5  12   7        0.22        0.69      2.30 o
  -5  13   7        0.23        3.52      1.66 o
  -4  13   7      142.99      133.28      3.68 o
  -3  13   7       52.96       54.01      2.02 o
  -2  13   7      277.75      283.14      6.19 o
  -1  13   7      104.09       89.10      2.18 o
   0  13   7       70.38       60.48      1.54 o
   1  13   7        1.75        0.81      0.61 o
   2  13   7        0.87        2.18      0.97 o
   3  13   7       34.19       33.51      1.62 o
   4  13   7        0.00        1.21      1.01 o
   5  13   7        5.01        6.59      3.44 o
  -5  14   7        6.89        9.18      2.34 o
  -4  14   7        3.12        3.27      1.17 o
  -3  14   7       21.43       24.50      1.50 o
  -2  14   7       33.84       38.89      1.86 o
  -1  14   7        0.14       -1.05      1.25 o
   0  14   7       29.04       31.53      1.46 o
   1  14   7        0.26        1.50      0.93 o
   2  14   7       17.83       15.85      1.13 o
   3  14   7       23.85       27.08      1.54 o
   4  14   7        2.48        1.50      1.13 o
  -5  15   7        2.30        7.52      1.94 o
  -4  15   7        1.44        5.62      1.94 o
  -3  15   7        6.18        9.42      1.29 o
  -2  15   7       40.96       42.85      1.78 o
  -1  15   7       97.15       94.80      3.15 o
   0  15   7       11.67       13.22      1.09 o
   1  15   7        0.00        1.46      0.81 o
   2  15   7        4.90        6.83      1.21 o
   3  15   7        7.07        5.58      1.25 o
   4  15   7        1.76        5.21      1.29 o
  -5  16   7       19.23       16.82      3.19 o
  -4  16   7       31.82       31.49      2.34 o
  -3  16   7        4.11        4.04      1.13 o
  -2  16   7       13.87       11.20      1.17 o
  -1  16   7        0.27       -0.81      0.89 o
   0  16   7        6.11        5.17      1.05 o
   1  16   7       12.10       14.27      1.25 o
   2  16   7       21.93       25.83      1.58 o
   3  16   7       11.72        9.66      1.50 o
   4  16   7        6.81        7.03      1.25 o
  -4  17   7       17.46       25.87      2.39 o
  -3  17   7        3.29        1.58      1.17 o
  -2  17   7       17.40       18.27      1.46 o
  -1  17   7        1.73        1.86      1.01 o
   0  17   7        7.91        9.78      1.33 o
   1  17   7        9.20        9.30      1.33 o
   2  17   7        4.29        7.28      1.21 o
   3  17   7        0.23        3.60      1.54 o
   4  17   7        1.25       -0.73      1.74 o
  -4  18   7        8.02        9.22      2.02 o
  -3  18   7       15.98       19.32      2.06 o
  -2  18   7        0.12        0.69      0.97 o
  -1  18   7       33.91       25.02      1.46 o
   0  18   7      109.05      110.36      3.15 o
   1  18   7       58.57       57.32      2.10 o
   2  18   7        0.30        3.76      1.46 o
   3  18   7        7.91       11.84      2.02 o
  -4  19   7        2.79        8.97      1.74 o
  -3  19   7        1.87        4.16      2.14 o
  -2  19   7       10.12       11.00      1.29 o
  -1  19   7       26.47       26.32      2.10 o
   0  19   7       23.63       26.68      1.58 o
   1  19   7        0.97       -0.85      0.97 o
   2  19   7        0.14       -1.46      1.46 o
   3  19   7       11.86       10.87      1.82 o
  -3  20   7        5.17        4.00      1.70 o
  -2  20   7       11.37       15.24      1.98 o
  -1  20   7       11.14       15.36      2.02 o
   0  20   7       10.09       12.53      1.41 o
   1  20   7        0.09        1.82      1.25 o
   2  20   7        1.40        4.57      1.25 o
  -2  21   7       16.54       11.48      3.11 o
  -1  21   7       29.02       22.80      2.02 o
   0  21   7        1.14        7.84      1.98 o
   1  21   7        1.07        1.86      1.17 o
   2  21   7        1.35        1.78      1.09 o
  -1  22   7        3.64        1.33      1.74 o
   0  22   7        2.65        3.96      1.66 o
   1  22   7        0.24       -0.65      1.66 o
  -6   0   8       31.70       34.00      3.72 o
  -5   0   8       16.74       18.64      3.03 o
  -4   0   8      211.10      188.66      7.40 o
  -3   0   8       67.26       59.79      1.78 o
  -2   0   8      105.52      100.58      2.22 o
  -1   0   8        0.14        3.23      0.32 o
   0   0   8        3.67       11.04      1.78 o
   1   0   8      273.15      277.52      9.78 o
   2   0   8        0.86       10.87      2.30 o
   3   0   8        5.71        2.95      0.49 o
   4   0   8        3.25        1.82      2.18 o
   5   0   8       14.94       17.63      3.96 o
   6   0   8        0.00       -2.30      3.48 o
  -6   1   8       40.80       47.90      2.51 o
  -5   1   8       59.96       56.80      2.75 o
  -4   1   8      106.59       99.61      3.15 o
  -3   1   8        4.23        3.40      0.49 o
  -2   1   8        0.02        0.49      0.36 o
  -1   1   8      321.29      297.89      3.80 o
   0   1   8      596.69      578.00     14.23 o
   1   1   8       98.17      114.97      3.48 o
   2   1   8        1.10       -0.89      1.25 o
   3   1   8        9.31       10.91      0.57 o
   4   1   8       50.07       54.86      2.63 o
   5   1   8       20.58       18.19      3.03 o
   6   1   8        0.81        3.60      3.40 o
  -6   2   8        3.73        4.93      1.86 o
  -5   2   8       10.89       13.50      1.66 o
  -4   2   8      245.93      212.84      4.69 o
  -3   2   8        6.62        7.64      0.53 o
  -2   2   8        0.56        0.97      0.36 o
  -1   2   8       13.04       13.34      0.36 o
   0   2   8       10.74       16.78      1.50 o
   1   2   8      184.69      192.26      5.21 o
   2   2   8       22.82       17.46      1.58 o
   3   2   8        0.63        2.18      0.40 o
   4   2   8        0.72        1.17      1.17 o
   5   2   8        6.90        8.29      1.78 o
   6   2   8        3.34        4.04      2.67 o
  -6   3   8       18.58       16.33      2.34 o
  -5   3   8        0.40        1.62      1.46 o
  -4   3   8       54.23       47.58      1.70 o
  -3   3   8      164.65      157.54      2.67 o
  -2   3   8       85.22       81.82      1.41 o
  -1   3   8      642.15      633.55      8.04 o
   0   3   8      159.53      153.90      4.45 o
   1   3   8       37.55       31.61      1.82 o
   2   3   8        2.28        2.79      1.29 o
   3   3   8       42.89       48.91      1.33 o
   4   3   8       79.00       84.25      3.27 o
   5   3   8        1.69        5.62      1.78 o
  -6   4   8        4.39        2.87      1.46 o
  -5   4   8        1.33        3.36      1.62 o
  -4   4   8       56.86       50.53      1.58 o
  -3   4   8       26.73       19.12      0.73 o
  -2   4   8      883.52      886.49     11.28 o
  -1   4   8      127.48      126.05      1.90 o
   0   4   8       52.07       51.66      2.30 o
   1   4   8       33.62       35.78      1.78 o
   2   4   8        8.00        6.51      1.54 o
   3   4   8        0.64        1.01      0.40 o
   4   4   8        0.17        5.01      1.54 o
   5   4   8       20.83       21.38      1.82 o
  -6   5   8       13.44       17.67      2.39 o
  -5   5   8       22.16       21.26      1.86 o
  -4   5   8        1.45        2.63      0.93 o
  -3   5   8        0.05        1.05      0.49 o
  -2   5   8       22.69       21.63      0.73 o
  -1   5   8       57.15       54.53      1.09 o
   0   5   8      296.63      287.71      4.97 o
   1   5   8        0.10       -0.57      0.89 o
   2   5   8       24.41       31.09      0.65 o
   3   5   8        9.75        9.74      0.61 o
   4   5   8        3.63        5.30      1.62 o
   5   5   8        0.39        4.00      1.25 o
  -6   6   8        3.71        5.74      1.78 o
  -5   6   8        3.56        6.14      1.37 o
  -4   6   8        3.27        4.77      1.05 o
  -3   6   8        1.73        1.62      0.53 o
  -2   6   8      158.25      153.33      2.67 o
  -1   6   8        0.36        0.77      0.32 o
   0   6   8        4.46        4.69      0.28 o
   1   6   8        0.28        0.28      0.16 o
   2   6   8       48.36       52.47      1.13 o
   3   6   8      105.51      109.75      2.43 o
   4   6   8        0.93        3.40      1.33 o
   5   6   8       12.14       16.94      3.15 o
  -6   7   8        0.04        6.51      1.86 o
  -5   7   8       23.28       23.49      2.26 o
  -4   7   8        1.97        2.63      0.97 o
  -3   7   8       72.27       61.53      1.41 o
  -2   7   8       24.09       20.50      0.77 o
  -1   7   8      136.94      128.11      2.14 o
   0   7   8       41.55       38.89      0.85 o
   1   7   8       21.31       18.88      0.53 o
   2   7   8       41.00       42.85      1.21 o
   3   7   8       52.93       50.98      1.54 o
   4   7   8       62.78       55.14      2.55 o
   5   7   8        0.26        2.83      2.47 o
  -6   8   8        6.68        8.89      2.26 o
  -5   8   8       16.56       16.29      1.78 o
  -4   8   8        0.06       -0.77      0.77 o
  -3   8   8       23.90       19.36      0.93 o
  -2   8   8      128.16      123.66      2.55 o
  -1   8   8       22.31       22.64      0.77 o
   0   8   8       10.71       12.33      0.49 o
   1   8   8       48.14       45.60      0.97 o
   2   8   8      140.00      140.56      2.91 o
   3   8   8       27.85       20.58      1.01 o
   4   8   8        0.99        2.95      1.54 o
   5   8   8        1.43       -3.23      3.23 o
  -6   9   8       15.85       17.38      2.10 o
  -5   9   8        0.80        0.40      1.41 o
  -4   9   8       45.27       42.24      1.78 o
  -3   9   8        8.06        9.74      0.93 o
  -2   9   8        8.57        5.94      0.65 o
  -1   9   8       21.15       16.53      0.77 o
   0   9   8        9.92        9.62      0.53 o
   1   9   8       16.01       10.55      0.49 o
   2   9   8       88.79       84.13      2.02 o
   3   9   8       62.98       56.27      1.58 o
   4   9   8       40.98       31.21      1.90 o
   5   9   8       10.05       10.15      3.84 o
  -6  10   8        0.93        8.49      2.26 o
  -5  10   8       62.33       66.22      3.15 o
  -4  10   8        0.87        1.01      1.13 o
  -3  10   8       76.28       77.86      2.34 o
  -2  10   8        3.78        4.49      0.65 o
  -1  10   8        0.34        0.73      0.57 o
   0  10   8       71.17       75.72      1.58 o
   1  10   8       14.69       14.80      0.69 o
   2  10   8      196.29      194.00      3.76 o
   3  10   8       61.20       56.51      2.02 o
   4  10   8        3.36       -0.28      2.02 o
   5  10   8        2.96        3.52      2.55 o
  -5  11   8       16.67       19.97      2.30 o
  -4  11   8       33.09       32.10      1.70 o
  -3  11   8        3.18        7.80      1.21 o
  -2  11   8       19.43       21.22      1.01 o
  -1  11   8        5.71        5.58      0.89 o
   0  11   8        4.89        5.66      0.69 o
   1  11   8        3.95        5.21      0.73 o
   2  11   8       11.09        8.09      0.81 o
   3  11   8       63.90       48.63      1.58 o
   4  11   8       37.90       24.17      3.92 o
  -5  12   8       58.99       51.46      2.59 o
  -4  12   8       39.04       40.10      1.94 o
  -3  12   8       13.04       12.57      1.09 o
  -2  12   8       33.96       28.82      1.58 o
  -1  12   8       11.08       10.51      1.01 o
   0  12   8      106.09       93.14      2.47 o
   1  12   8       33.81       36.91      1.54 o
   2  12   8        0.01        1.74      0.81 o
   3  12   8        3.34        0.97      2.02 o
   4  12   8        5.33        2.51      2.39 o
  -5  13   8        6.58        7.68      1.78 o
  -4  13   8        0.59        2.14      1.33 o
  -3  13   8      146.88      145.25      4.00 o
  -2  13   8        9.99       11.48      1.13 o
  -1  13   8       50.02       43.82      1.66 o
   0  13   8        7.24        7.52      0.97 o
   1  13   8        4.64        5.01      0.85 o
   2  13   8       24.66       16.53      1.09 o
   3  13   8        4.13        1.05      2.75 o
   4  13   8        3.05        3.23      3.27 o
  -5  14   8        0.00        2.67      1.41 o
  -4  14   8       27.16       17.71      1.90 o
  -3  14   8       71.97       66.74      2.34 o
  -2  14   8        9.45       10.59      1.29 o
  -1  14   8       11.49       11.93      1.01 o
   0  14   8        0.18        0.44      1.01 o
   1  14   8        7.53        9.06      1.09 o
   2  14   8        0.08        2.83      0.97 o
   4  14   8        0.20       -1.66      2.14 o
  -4  15   8       37.83       36.50      3.76 o
  -3  15   8       54.72       44.23      1.94 o
  -2  15   8        2.91        5.54      1.13 o
  -1  15   8        0.89       -0.61      1.13 o
   0  15   8       13.67       12.73      1.17 o
   1  15   8        0.65        1.01      1.01 o
   2  15   8       15.62       18.35      1.25 o
   3  15   8        0.44        2.83      2.02 o
  -4  16   8        2.88        7.32      2.67 o
  -3  16   8       13.91       16.25      1.46 o
  -2  16   8        0.41        2.51      1.17 o
  -1  16   8       18.86       23.49      1.50 o
   0  16   8       24.56       22.07      1.37 o
   1  16   8        6.09        7.32      1.21 o
   2  16   8        6.05        5.05      1.21 o
   3  16   8       10.40        8.81      3.19 o
  -4  17   8       14.02       11.80      1.66 o
  -3  17   8        0.18       -0.81      1.25 o
  -2  17   8       23.17       24.17      1.66 o
  -1  17   8        0.88        1.54      1.01 o
   0  17   8       14.66       15.77      1.21 o
   1  17   8        0.08        2.06      1.05 o
   2  17   8        1.45        2.06      1.98 o
   3  17   8       11.51       12.45      2.71 o
  -3  18   8        0.54        1.86      1.54 o
  -2  18   8        0.03       -1.17      1.17 o
  -1  18   8        0.00        1.13      1.82 o
   0  18   8        9.29        8.13      1.54 o
   1  18   8        0.39        0.00      1.05 o
   2  18   8        2.92        6.71      2.14 o
  -3  19   8        0.00       -1.94      1.94 o
  -2  19   8        0.07       -1.74      1.74 o
  -1  19   8        3.65        7.72      1.94 o
   0  19   8        2.90        3.80      1.33 o
   1  19   8        1.58        1.82      1.01 o
   2  19   8       10.72       10.03      2.87 o
  -2  20   8        0.34        0.53      1.29 o
  -1  20   8        8.03        4.12      1.58 o
   0  20   8        3.33        0.57      1.33 o
   1  20   8        7.49        7.32      2.51 o
  -1  21   8        0.24        2.26      1.86 o
   0  21   8        5.38        2.22      1.74 o
  -6   1   9       12.55       16.01      1.82 o
  -5   1   9        4.71        5.46      1.46 o
  -4   1   9        2.67        4.04      1.29 o
  -3   1   9       16.26       15.56      1.05 o
  -2   1   9      156.21      158.35      2.51 o
  -1   1   9       32.06       38.65      2.10 o
   0   1   9       65.49       69.61      2.67 o
   1   1   9        6.47        9.10      1.54 o
   2   1   9       30.52       27.61      1.74 o
   3   1   9        1.10        0.12      1.13 o
   4   1   9        1.57        5.30      2.10 o
   5   1   9        2.22        3.88      1.50 o
  -6   2   9        2.47        3.64      1.86 o
  -5   2   9        3.15        5.62      1.62 o
  -4   2   9       81.67       66.58      2.59 o
  -3   2   9       60.12       52.31      1.78 o
  -2   2   9       32.71       29.75      0.77 o
  -1   2   9        2.82        4.65      1.21 o
   0   2   9       85.18       85.10      3.36 o
   1   2   9       19.49       26.56      1.90 o
   2   2   9       22.46       22.68      1.94 o
   3   2   9       13.62       13.06      1.54 o
   4   2   9        0.02        1.33      1.41 o
   5   2   9       10.46       15.28      2.02 o
  -6   3   9       29.37       29.59      2.26 o
  -5   3   9       57.93       54.53      2.63 o
  -4   3   9        8.30        8.61      1.29 o
  -3   3   9        6.69        6.75      0.85 o
  -2   3   9       69.24       65.49      1.50 o
  -1   3   9      105.17      116.14      3.96 o
   0   3   9        3.94        5.46      1.37 o
   1   3   9        3.31        2.10      1.17 o
   2   3   9       74.11       68.48      2.79 o
   3   3   9       22.29       20.86      1.98 o
   4   3   9        0.02       -0.69      1.13 o
   5   3   9        0.01       -1.54      1.54 o
  -6   4   9        0.20        1.94      1.90 o
  -5   4   9        4.47       12.90      2.02 o
  -4   4   9       15.72       11.20      1.13 o
  -3   4   9       88.58       85.46      2.34 o
  -2   4   9      197.21      202.85      3.15 o
  -1   4   9        7.08        6.39      0.49 o
   0   4   9      152.97      148.97      4.61 o
   1   4   9       19.38       20.58      1.54 o
   2   4   9       29.51       37.96      2.26 o
   3   4   9       28.68       33.43      2.22 o
   4   4   9        1.68        1.62      1.82 o
   5   4   9       44.87       34.20      2.06 o
  -6   5   9        7.67       11.97      2.06 o
  -5   5   9        0.62        3.96      1.58 o
  -4   5   9        5.05        7.03      1.13 o
  -3   5   9        3.43        4.77      0.93 o
  -2   5   9       12.75       12.57      0.77 o
  -1   5   9       27.44       24.86      0.69 o
   0   5   9        0.21        0.32      1.05 o
   1   5   9       29.76       33.07      1.90 o
   2   5   9        6.33        3.48      1.70 o
   3   5   9       16.51       23.53      2.39 o
   4   5   9       28.36       28.38      2.34 o
   5   5   9        7.28       14.80      3.68 o
  -6   6   9        8.01        8.33      1.66 o
  -5   6   9       12.73        9.99      1.50 o
  -4   6   9        6.78        8.00      1.13 o
  -3   6   9        3.21        5.54      0.93 o
  -2   6   9      295.95      258.56      5.58 o
  -1   6   9       20.84       20.09      0.81 o
   0   6   9      179.64      169.58      4.89 o
   1   6   9       27.32       30.12      1.94 o
   2   6   9        0.13        1.41      1.46 o
   3   6   9      218.19      223.51      6.59 o
   4   6   9        0.05       -1.05      1.54 o
   5   6   9       21.56       19.28      3.96 o
  -5   7   9       30.88       30.88      2.10 o
  -4   7   9       39.24       41.27      1.90 o
  -3   7   9       82.86       75.19      2.30 o
  -2   7   9       24.57       22.76      1.09 o
  -1   7   9       34.43       33.76      1.13 o
   0   7   9       46.21       47.06      2.34 o
   1   7   9       18.70       20.62      1.82 o
   2   7   9       60.65       55.63      3.07 o
   3   7   9        0.32       -0.89      1.58 o
   4   7   9       16.68       18.03      1.86 o
  -5   8   9        2.76        2.75      1.70 o
  -4   8   9        2.86        4.53      1.09 o
  -3   8   9        0.90        2.18      0.93 o
  -2   8   9        1.61        1.05      0.69 o
  -1   8   9       47.86       48.15      1.54 o
   0   8   9      149.73      142.26      3.36 o
   1   8   9       79.87       88.57      3.23 o
   2   8   9       65.22       65.61      2.95 o
   3   8   9      109.39      110.68      3.92 o
   4   8   9        4.22        4.08      1.54 o
  -5   9   9        1.35       -1.05      1.33 o
  -4   9   9       21.73       22.68      1.37 o
  -3   9   9       25.72       20.05      1.21 o
  -2   9   9       91.11       92.25      2.59 o
  -1   9   9        6.21        7.40      0.69 o
   0   9   9       12.49       13.99      0.97 o
   1   9   9      178.93      182.52      5.30 o
   2   9   9      176.52      174.19      5.26 o
   3   9   9       18.48       20.05      1.90 o
   4   9   9       11.41       13.66      3.68 o
  -5  10   9        0.06        0.24      1.74 o
  -4  10   9        9.49       13.38      1.50 o
  -3  10   9       20.48       20.41      1.25 o
  -2  10   9       28.84       29.07      1.33 o
  -1  10   9        9.80       11.76      0.85 o
   0  10   9        1.58        2.79      0.73 o
   1  10   9        6.06        6.59      1.37 o
   2  10   9       25.54       23.04      1.82 o
   3  10   9        6.36        4.73      1.46 o
   4  10   9        0.28       -0.44      2.10 o
  -5  11   9       11.53        9.14      1.86 o
  -4  11   9       25.60       25.95      1.70 o
  -3  11   9        4.90        5.30      0.93 o
  -2  11   9       58.87       50.29      1.70 o
  -1  11   9        0.42        0.85      0.77 o
   0  11   9       20.04       18.11      1.25 o
   1  11   9       34.51       38.65      3.56 o
   2  11   9        3.42        5.01      1.33 o
   3  11   9       55.33       48.03      2.39 o
   4  11   9        0.00       -1.29      2.06 o
  -5  12   9       30.56       27.65      2.02 o
  -4  12   9       25.97       25.51      1.50 o
  -3  12   9       30.58       36.67      1.78 o
  -2  12   9       27.40       27.08      1.46 o
  -1  12   9       15.85       19.12      1.17 o
   0  12   9       40.50       42.49      3.11 o
   1  12   9        1.40        1.70      2.43 o
   2  12   9        0.91        3.76      2.71 o
   3  12   9        3.57        3.96      2.26 o
   4  12   9        0.02        2.99      3.27 o
  -4  13   9       12.80       12.53      1.25 o
  -3  13   9       18.96       19.65      1.33 o
  -2  13   9       96.79       89.18      2.47 o
  -1  13   9       11.25        8.93      1.01 o
   0  13   9        1.67        8.04      2.30 o
   1  13   9        0.92        3.76      1.94 o
   2  13   9        0.13        2.91      1.90 o
   3  13   9       39.59       44.23      4.29 o
  -4  14   9        6.47        6.43      1.33 o
  -3  14   9       83.45       78.34      2.43 o
  -2  14   9        8.59        9.01      1.17 o
  -1  14   9       37.61       35.94      2.06 o
   0  14   9       16.72       13.26      1.86 o
   1  14   9        0.36        1.54      2.26 o
   2  14   9        0.13        1.94      2.59 o
   3  14   9        0.14       -1.90      2.10 o
  -4  15   9        4.17        4.97      1.58 o
  -3  15   9        0.19        1.90      1.13 o
  -2  15   9       12.06       10.23      1.33 o
  -1  15   9       10.54       10.07      1.46 o
   0  15   9        5.93       15.28      2.59 o
   1  15   9       10.46        5.82      1.98 o
   2  15   9        5.40        5.09      2.02 o
   3  15   9        5.10        6.59      2.47 o
  -3  16   9       26.21       26.64      1.58 o
  -2  16   9       15.20        8.25      1.66 o
  -1  16   9       23.43       25.91      3.72 o
   0  16   9       11.04        9.82      2.18 o
   1  16   9        1.09       -2.51      2.51 o
   2  16   9        1.14       -2.83      2.83 o
  -2  17   9       13.30       27.57      4.45 o
  -1  17   9        3.06       -2.55      2.79 o
   0  17   9        0.31        0.53      2.59 o
   1  17   9       37.26       40.87      3.68 o
   2  17   9        0.47        2.79      2.75 o
  -2  18   9       17.38       18.88      2.67 o
  -1  18   9        3.71        3.96      2.22 o
   0  18   9        0.00        1.13      2.26 o
   1  18   9        4.34        2.30      1.86 o
  -3   0  10       73.94       85.78      5.01 o
  -2   0  10        2.26        7.84      1.90 o
  -1   0  10      166.66      187.61      7.76 o
   0   0  10      126.26      141.04      6.31 o
   1   0  10      391.51      391.48     14.84 o
   2   0  10       21.07       21.91      2.91 o
   3   0  10       74.95       71.15      4.20 o
   4   0  10       18.14       19.48      3.03 o
  -3   1  10        0.06       -1.90      1.98 o
  -2   1  10      104.78      104.14      3.76 o
  -1   1  10       72.77       77.70      3.19 o
   0   1  10       90.80       91.20      3.36 o
   1   1  10      152.78      179.77      5.46 o
   2   1  10        2.25        1.78      1.33 o
   3   1  10        3.30        3.96      1.46 o
   4   1  10       43.99       36.71      2.34 o
  -3   2  10       40.44       47.26      3.76 o
  -2   2  10        5.00        7.84      1.66 o
  -1   2  10       85.73       88.13      3.31 o
   0   2  10        0.34        1.74      1.66 o
   1   2  10       69.70       85.66      3.40 o
   2   2  10       21.95       19.65      1.78 o
   3   2  10       26.34       23.33      1.98 o
   4   2  10        5.36        5.70      1.66 o
  -3   3  10        1.51        0.61      2.71 o
  -2   3  10       82.21       82.67      3.11 o
  -1   3  10      282.43      277.07      7.40 o
   0   3  10       78.68       72.36      2.95 o
   1   3  10       74.21       75.64      2.95 o
   2   3  10        7.72        8.49      1.50 o
   3   3  10        3.72        3.84      1.62 o
   4   3  10       43.93       43.30      2.67 o
  -4   4  10      132.41      127.02      6.43 o
  -3   4  10       28.93       28.18      3.36 o
  -2   4  10        0.63        3.80      1.41 o
  -1   4  10        0.74        2.67      1.54 o
   0   4  10        0.16        0.93      1.13 o
   1   4  10        7.11        6.87      1.50 o
   2   4  10       17.07       16.61      1.62 o
   3   4  10        8.44        9.62      1.54 o
   4   4  10        0.01        0.16      1.74 o
  -4   5  10        7.99       10.79      2.55 o
  -3   5  10       23.52       14.27      2.30 o
  -2   5  10        1.33        0.00      1.29 o
  -1   5  10       62.91       59.71      2.71 o
   0   5  10       27.19       26.36      1.94 o
   1   5  10       18.23       21.10      1.66 o
   2   5  10        0.00        0.12      1.33 o
   3   5  10        3.98        4.65      1.46 o
   4   5  10       19.87       16.05      1.74 o
  -4   6  10       46.16       62.09      3.80 o
  -3   6  10       62.44       67.95      3.92 o
  -2   6  10      125.28      104.42      5.62 o
  -1   6  10        2.68        3.92      1.33 o
   0   6  10        4.11        3.76      1.29 o
   1   6  10       10.41       14.67      1.74 o
   2   6  10       19.22       20.17      1.82 o
   3   6  10       73.39       80.00      3.23 o
   4   6  10        0.98        1.50      1.41 o
  -4   7  10        0.27       -2.59      2.59 o
  -3   7  10        0.17        0.77      2.02 o
  -2   7  10       14.97       12.98      2.67 o
  -1   7  10        7.91        9.74      1.70 o
   0   7  10       23.78       21.71      2.30 o
   1   7  10        0.92        3.27      1.54 o
   2   7  10       24.47       31.81      2.18 o
   3   7  10       39.57       47.78      2.71 o
   4   7  10        0.50        2.26      1.74 o
  -4   8  10        1.85        1.41      1.86 o
  -3   8  10        2.11        4.29      2.95 o
  -2   8  10        5.87       12.94      2.67 o
  -1   8  10        1.52        3.68      1.78 o
   0   8  10       19.80       22.23      1.90 o
   1   8  10       98.64       99.77      3.92 o
   2   8  10       98.59       94.55      3.68 o
   3   8  10       22.06       22.92      2.34 o
  -4   9  10        5.28       11.60      2.91 o
  -3   9  10        6.56        6.43      2.87 o
  -2   9  10        7.97        6.59      1.90 o
  -1   9  10        0.44       -1.09      2.51 o
   0   9  10       42.49       37.68      2.39 o
   1   9  10        7.45       10.59      1.66 o
   2   9  10        1.85        4.29      1.90 o
   3   9  10       18.80       17.38      2.06 o
  -4  10  10        1.80        4.08      2.63 o
  -3  10  10        0.74        3.44      1.94 o
  -2  10  10        2.18        3.60      1.86 o
  -1  10  10       19.30       19.89      3.15 o
   0  10  10       53.04       45.60      3.23 o
   1  10  10        9.46        9.46      1.62 o
   2  10  10        0.22        1.98      1.90 o
   3  10  10        7.28        4.49      1.70 o
  -4  11  10       11.36        6.91      2.83 o
  -3  11  10        0.42        7.11      2.71 o
  -2  11  10       18.70       21.22      3.11 o
  -1  11  10        3.09        5.86      2.10 o
   0  11  10        1.43        2.59      2.95 o
   1  11  10       21.21       17.14      2.99 o
   2  11  10        0.37        0.65      1.54 o
   3  11  10       57.98       46.61      2.79 o
  -4  12  10       34.73       32.22      2.91 o
  -3  12  10        7.17        7.76      2.30 o
  -2  12  10        0.10       -0.93      1.86 o
  -1  12  10        9.84        2.99      2.75 o
   0  12  10        0.24        2.30      2.02 o
   1  12  10       15.55       14.39      2.87 o
   2  12  10        0.87        0.73      2.87 o
   3  12  10        0.08       -0.44      2.22 o
  -3  13  10       20.76       24.46      3.44 o
  -2  13  10       49.40       61.61      4.29 o
  -1  13  10        2.33       -0.93      2.06 o
   0  13  10        0.04        6.91      2.79 o
   1  13  10        0.41        3.88      1.98 o
   2  13  10        0.26        1.01      1.90 o
  -2  14  10        8.37        8.65      2.26 o
  -1  14  10       21.54       27.61      3.64 o
   0  14  10        4.88        9.26      2.26 o
   1  14  10        0.04        4.57      2.91 o
   2  14  10        0.00        7.03      3.31 o
  -2  15  10        6.98       13.91      3.11 o
  -1  15  10        0.00        4.20      1.98 o
   1  15  10        1.01        0.73      2.06 o
  -1  16  10        4.47        4.12      1.94 o
   0  16  10        1.67       -1.50      1.50 o
   1  16  10        1.30       -0.49      1.94 o
  -3   1  11        0.02        0.04      1.46 o
  -2   1  11       25.88       24.54      2.02 o
  -1   1  11       20.10       24.90      2.30 o
   0   1  11        4.70        4.97      1.50 o
   1   1  11        0.09        4.77      1.54 o
   2   1  11        7.31        5.82      1.50 o
   3   1  11        0.73        2.30      2.43 o
  -3   2  11        2.85        2.63      2.43 o
  -2   2  11        1.48        2.18      1.46 o
  -1   2  11        4.22        6.51      1.86 o
   0   2  11       25.35       35.70      2.47 o
   1   2  11        0.29       -0.36      1.29 o
   2   2  11        3.91        4.00      1.37 o
   3   2  11        6.24        4.49      1.94 o
  -3   3  11       47.34       50.33      3.80 o
  -2   3  11      109.52       97.51      3.52 o
  -1   3  11       60.54       62.82      3.11 o
   0   3  11        7.35        6.87      1.82 o
   1   3  11        0.03        2.02      1.29 o
   2   3  11        8.69        8.61      1.54 o
   3   3  11        4.40        0.57      1.90 o
  -4   4  11        6.02        4.85      2.26 o
  -3   4  11       66.75       68.80      4.37 o
  -2   4  11       10.42       12.73      1.78 o
  -1   4  11        3.88        5.74      1.58 o
   0   4  11        1.07       -0.69      1.33 o
   1   4  11       18.04       23.77      1.98 o
   2   4  11       28.25       29.96      2.26 o
   3   4  11        0.00        2.34      1.54 o
  -4   5  11       16.53       13.02      2.43 o
  -3   5  11       13.80       19.12      3.64 o
  -2   5  11        8.62       12.98      1.82 o
  -1   5  11       17.05       17.67      1.74 o
   0   5  11       32.77       29.59      2.10 o
   1   5  11        1.97        5.58      1.50 o
   2   5  11        5.88       10.23      1.58 o
   3   5  11       22.81       16.94      2.22 o
  -4   6  11        4.01       -0.73      2.91 o
  -3   6  11       37.19       47.10      4.20 o
  -2   6  11        8.42       10.96      2.91 o
  -1   6  11        8.87       11.00      2.14 o
   0   6  11        2.14        0.40      1.46 o
   1   6  11      113.56      127.70      4.61 o
   2   6  11       58.84       58.37      2.79 o
   3   6  11        0.19        0.85      1.37 o
  -4   7  11        2.73        0.49      2.39 o
  -3   7  11        9.99       22.48      3.07 o
  -2   7  11        5.58        7.52      2.95 o
  -1   7  11        6.62        9.74      1.78 o
   0   7  11        4.96        7.24      1.66 o
   1   7  11       28.49       31.49      2.34 o
   2   7  11        4.72       10.96      1.82 o
   3   7  11        0.63       -0.65      1.29 o
  -3   8  11        0.03        0.49      2.91 o
  -2   8  11        0.35       -1.78      1.78 o
  -1   8  11        2.08        9.22      2.55 o
   0   8  11        5.19        8.09      2.06 o
   1   8  11       15.62       18.19      2.02 o
   2   8  11        3.51        9.42      2.10 o
  -3   9  11        1.71        7.56      2.99 o
  -2   9  11        1.26        2.18      2.14 o
  -1   9  11        0.01        1.09      2.10 o
   0   9  11       18.97       21.18      1.90 o
   1   9  11       14.07       15.44      1.66 o
   2   9  11        3.61        3.27      1.70 o
  -3  10  11        0.00       -0.04      2.06 o
  -2  10  11        0.41        3.27      2.79 o
  -1  10  11        6.38        1.70      2.83 o
   0  10  11        7.55        2.34      1.98 o
   1  10  11        0.86        2.95      2.02 o
   2  10  11        1.11        2.51      2.06 o
  -3  11  11        0.01        3.15      3.11 o
  -2  11  11        0.74        1.17      2.02 o
  -1  11  11        9.32        7.28      2.43 o
   0  11  11        1.38        5.94      3.11 o
   1  11  11        1.23        4.61      2.30 o
   2  11  11        1.95        3.31      1.66 o
  -2  12  11        0.21        0.00      2.95 o
  -1  12  11        4.22        6.10      4.12 o
   0  12  11        0.53        1.13      2.14 o
   1  12  11        1.02        5.13      3.11 o
  -1  13  11        0.68        2.43      2.51 o
   0  13  11       16.09        7.36      3.23 o
  -3   0  12       24.66       38.61      3.52 o
  -2   0  12       61.48       64.24      4.81 o
  -1   0  12      266.05      277.80     11.16 o
   0   0  12       29.90       44.91      4.20 o
   1   0  12        0.55       -1.37      1.82 o
   2   0  12        0.74       -0.32      1.90 o
  -3   1  12        1.02        7.44      2.02 o
  -2   1  12       16.42       26.76      2.67 o
  -1   1  12       53.99       61.20      3.36 o
   0   1  12        0.03        1.29      2.06 o
   1   1  12        0.75        4.00      1.62 o
   2   1  12        8.41        9.18      1.66 o
  -3   2  12        6.87       12.33      3.31 o
  -2   2  12       36.18       37.51      2.63 o
  -1   2  12       28.57       35.25      2.87 o
   0   2  12       44.25       51.91      3.03 o
   1   2  12        1.08        1.82      1.58 o
   2   2  12        5.89        7.60      1.86 o
  -3   3  12       36.38       37.23      3.31 o
  -2   3  12       48.84       53.81      3.07 o
  -1   3  12        6.09       13.34      2.47 o
   0   3  12        7.19        8.00      1.74 o
   1   3  12        1.30       -0.81      1.33 o
   2   3  12        0.20        4.04      1.70 o
  -3   4  12        0.21       -2.26      2.26 o
  -2   4  12       14.53       14.63      2.22 o
  -1   4  12        0.48        0.04      2.10 o
   0   4  12        1.71        2.43      1.74 o
   1   4  12        0.25        1.01      1.46 o
   2   4  12       48.30       39.13      2.39 o
  -3   5  12       17.37       16.45      2.67 o
  -2   5  12        1.04        1.86      3.03 o
  -1   5  12        0.06        2.43      1.50 o
   0   5  12        2.30        1.29      1.62 o
   1   5  12        3.57        2.47      1.66 o
  -2   6  12        6.51       13.02      3.31 o
  -1   6  12        0.01        2.34      1.54 o
   0   6  12        5.76        6.63      1.86 o
   1   6  12        0.13        3.48      2.02 o
  -2   7  12       18.98       10.87      2.63 o
  -1   7  12        0.47        3.72      1.78 o
   0   7  12        1.44        3.40      1.62 o
   1   7  12        1.97        3.19      1.82 o
  -2   8  12        0.01       -1.98      2.06 o
  -1   8  12        0.90       10.63      3.31 o
   0   8  12       15.79       15.89      2.26 o
   1   8  12        0.97        4.65      2.22 o
  -1   9  12       29.16       32.54      3.07 o
   0   9  12       11.10       19.32      2.63 o
 
